# Supplementary material for: KLF3 promotes the 8‐cell‐like transcriptional state in pluripotent stem cells
Source: Cell Prolif. 2020 Sep 29;53(11):e12914. doi: 10.1111/cpr.12914 (PMC7653263; doi:10.1111/cpr.12914)
Supplement: Supplementary file 2 — Table S1 [file CPR-53-e12914-s002.xlsx]

## Sheet: Sheet1
Supplementary Table 1: FPKM of genes in Klf3-GFP negative and positive ESCs
Note: Shown is the average of two replicates.
locus	ID	gene_short_name	gene_type	Klf3-GFP-	Klf3-GFP+	FoldChange	P value
chr3:108107279-108146146	ENSMUSG00000000001	Gnai3	protein_coding	9.6561	11.3207	1.17238	0.443475
chr16:18780446-18811987	ENSMUSG00000000028	Cdc45	protein_coding	22.2446	14.5905	0.655912	0.00713891
chr11:121237252-121255856	ENSMUSG00000000056	Narf	protein_coding	1.50316	2.0896	1.39013	0.283092
chr13:5861488-5870393	ENSMUSG00000000078	Klf6	protein_coding	2.24282	19.0131	8.47734	1.21459e-41
chr4:120405280-120530186	ENSMUSG00000000085	Scmh1	protein_coding	3.92036	5.64284	1.43937	0.39456
chr9:57521231-57532424	ENSMUSG00000000088	Cox5a	protein_coding	1901.29	1884.76	0.991309	0.331624
chr11:95568817-95587735	ENSMUSG00000000120	Ngfr	protein_coding	0.675481	0.203144	0.300739	0.0788369
chr11:59306927-59333552	ENSMUSG00000000126	Wnt9a	protein_coding	0.218094	0.356044	1.63253	0.4559
chr17:63896017-64139494	ENSMUSG00000000127	Fer	protein_coding	3.56304	4.87726	1.36885	0.203916
chr7:126101714-126200501	ENSMUSG00000000131	Xpo6	protein_coding	16.4799	17.6801	1.07283	0.363337
chrX:7762559-7775202	ENSMUSG00000000134	Tfe3	protein_coding	4.54304	6.05381	1.33254	0.113684
chr11:108920348-108950783	ENSMUSG00000000142	Axin2	protein_coding	0.901153	0.488519	0.542105	0.614914
chr5:140705010-140719379	ENSMUSG00000000148	Brat1	protein_coding	1.18049	1.71843	1.45569	0.11493
chr5:140758407-140830431	ENSMUSG00000000149	Gna12	protein_coding	1.2651	5.00456	3.95588	1.79789e-07
chr7:143473720-143499334	ENSMUSG00000000154	Slc22a18	protein_coding	1.74936	0.230216	0.1316	0.00922621
chr9:50617320-50625000	ENSMUSG00000000167	Pih1d2	protein_coding	1.13886	1.65009	1.44889	0.837104
chr9:50634632-50659780	ENSMUSG00000000168	Dlat	protein_coding	11.4826	10.1658	0.885321	0.201131
chr9:50596337-50603849	ENSMUSG00000000171	Sdhd	protein_coding	135.745	185.041	1.36315	0.0292783
chr6:127125161-127152193	ENSMUSG00000000184	Ccnd2	protein_coding	0.978396	19.6358	20.0694	4.37611e-27
chr2:31152315-31218775	ENSMUSG00000000194	Gpr107	protein_coding	12.7443	15.347	1.20423	0.227424
chr7:143005045-143019644	ENSMUSG00000000244	Tspan32	protein_coding	1.34028	0.164276	0.122569	0.0498583
chr2:38339280-38369733	ENSMUSG00000000247	Lhx2	protein_coding	0.137759	0.179051	1.29974	0.760021
chr13:45507443-45546382	ENSMUSG00000000253	Gmpr	protein_coding	10.7026	2.03563	0.1902	1.85526e-08
chr11:55514237-55608198	ENSMUSG00000000263	Glra1	protein_coding	0.1	0.327497	3.27497	0.0359394
chr11:88999375-89020293	ENSMUSG00000000275	Trim25	protein_coding	1.35571	3.00328	2.21528	0.000610774
chr11:89035178-89066850	ENSMUSG00000000276	Dgke	protein_coding	0.555418	0.283768	0.51091	0.150394
chr11:88924019-88955465	ENSMUSG00000000278	Scpep1	protein_coding	31.1803	50.4464	1.6179	0.00072862
chr11:74830919-74845725	ENSMUSG00000000282	Mnt	protein_coding	0.496491	1.19504	2.40697	0.0399867
chr10:31313381-31328204	ENSMUSG00000000295	Hddc2	protein_coding	156.13	116.407	0.745583	0.0226029
chr10:31332379-31445921	ENSMUSG00000000296	Tpd52l1	protein_coding	24.9195	8.39275	0.336794	2.6408e-09
chr11:59970613-60046489	ENSMUSG00000000301	Pemt	protein_coding	9.62886	15.3852	1.59782	0.453402
chr8:106603350-106670246	ENSMUSG00000000303	Cdh1	protein_coding	5.36407	10.6172	1.97933	0.000143234
chr2:179442430-179899373	ENSMUSG00000000305	Cdh4	protein_coding	0.259225	0.301209	1.16196	0.820531
chr2:121357713-121363737	ENSMUSG00000000308	Ckmt1	protein_coding	20.2426	28.9232	1.42883	0.15482
chr11:70224127-70229798	ENSMUSG00000000317	Bcl6b	protein_coding	0.499987	0.1	0.200005	0.0408918
chr11:70241456-70255353	ENSMUSG00000000320	Alox12	protein_coding	0.99616	0.1	0.100385	0.00182555
chr16:18348181-18407076	ENSMUSG00000000325	Arvcf	protein_coding	2.39842	4.09537	1.70753	0.293292
chr16:18406885-18426852	ENSMUSG00000000326	Comt	protein_coding	10.273	40.585	3.95066	6.11923e-13
chr3:116488962-116508208	ENSMUSG00000000339	Rtca	protein_coding	26.6105	34.5318	1.29768	0.571609
chr3:116513069-116549981	ENSMUSG00000000340	Dbt	protein_coding	4.71101	8.77191	1.862	0.00209726
chr15:100615627-100620731	ENSMUSG00000000346	Dazap2	protein_coding	11.9262	15.9082	1.33388	0.286232
chrX:38600577-38613426	ENSMUSG00000000355	Mcts1	protein_coding	82.0187	106.293	1.29596	0.0478169
chr2:152626950-152635198	ENSMUSG00000000359	Rem1	protein_coding	0.111815	0.472554	4.22622	0.448536
chr14:56402696-56525032	ENSMUSG00000000365	Rnf17	protein_coding	2.14928	1.20206	0.559285	0.126204
chr10:78186724-78244642	ENSMUSG00000000374	Trappc10	protein_coding	0.472079	1.38915	2.94261	0.00494904
chr11:6546886-6596744	ENSMUSG00000000378	Ccm2	protein_coding	9.35421	9.34551	0.999069	0.806074
chr11:6615597-6626067	ENSMUSG00000000384	Tbrg4	protein_coding	37.1626	25.0527	0.674137	0.173439
chr16:97564683-97611195	ENSMUSG00000000385	Tmprss2	protein_coding	0.1	0.389748	3.89748	0.00121661
chr6:126821953-126849136	ENSMUSG00000000399	Ndufa9	protein_coding	128.963	123.276	0.955906	0.235959
chr4:129548343-129573641	ENSMUSG00000000409	Lck	protein_coding	6.30621	1.34152	0.21273	7.85285e-06
chr6:18366477-18514843	ENSMUSG00000000416	Cttnbp2	protein_coding	0.388584	0.1	0.257345	0.798877
chr18:24205343-24286818	ENSMUSG00000000420	Galnt1	protein_coding	2.13292	5.69975	2.67228	0.000239662
chr6:115601937-115618670	ENSMUSG00000000439	Mkrn2	protein_coding	12.0174	5.3467	0.444915	0.000525265
chr6:115361220-115490401	ENSMUSG00000000440	Pparg	protein_coding	0.1	0.324342	3.24342	0.0330814
chr6:115618066-115676635	ENSMUSG00000000441	Raf1	protein_coding	7.40905	5.65745	0.763587	0.124225
chr7:127214446-127218498	ENSMUSG00000000486	43709	protein_coding	75.6243	17.0318	0.225217	9.32667e-08
chr15:79995899-80014808	ENSMUSG00000000489	Pdgfb	protein_coding	0.115693	0.208265	1.80015	0.579599
chr15:101128521-101145336	ENSMUSG00000000530	Acvrl1	protein_coding	0.447618	0.1	0.223405	0.0673211
chr15:101224206-101232755	ENSMUSG00000000531	Grasp	protein_coding	1.82447	2.56984	1.40854	0.324491
chr15:101174066-101213679	ENSMUSG00000000532	Acvr1b	protein_coding	0.749885	1.06659	1.42234	0.302129
chr11:60226713-60352905	ENSMUSG00000000538	Tom1l2	protein_coding	0.17691	0.819637	4.63307	0.0192273
chr1:166130237-166166510	ENSMUSG00000000544	Gpa33	protein_coding	2.15226	0.42986	0.199725	0.00236832
chr15:103313894-103340086	ENSMUSG00000000552	Zfp385a	protein_coding	1.62577	2.14885	1.32174	0.452662
chr15:103344288-103366763	ENSMUSG00000000555	Itga5	protein_coding	1.54266	6.07153	3.93575	9.87754e-08
chr3:105959368-105970037	ENSMUSG00000000561	Wdr77	protein_coding	22.0875	16.111	0.729417	0.011376
chr3:105942697-105960099	ENSMUSG00000000563	Atp5f1	protein_coding	276.064	270.995	0.981637	0.52945
chr5:99955934-99978938	ENSMUSG00000000568	Hnrnpd	protein_coding	32.2523	33.6005	1.0418	0.47914
chr17:6601670-6609774	ENSMUSG00000000579	Dynlt1c	protein_coding	2.22525	2.88587	1.29688	0.281483
chr11:17257578-17269176	ENSMUSG00000000581	C1d	protein_coding	21.7311	35.1636	1.61812	0.000433371
chr11:55098114-55113029	ENSMUSG00000000594	Gm2a	protein_coding	2.35251	1.85227	0.787357	0.347667
chr5:3803183-3845564	ENSMUSG00000000600	Krit1	protein_coding	5.71131	5.63852	0.987254	0.517461
chr7:7282315-7299511	ENSMUSG00000000605	Clcn4-2	protein_coding	0.206667	2.02785	9.81216	4.19762e-08
chr6:82725024-82774454	ENSMUSG00000000628	Hk2	protein_coding	63.5843	64.0123	1.00673	0.729968
chr11:77763245-77865980	ENSMUSG00000000631	Myo18a	protein_coding	8.27317	18.4175	2.22617	0.406789
chr4:134082447-134095082	ENSMUSG00000000682	Cd52	protein_coding	1.60514	0.480904	0.299603	0.270292
chr6:83034172-83052562	ENSMUSG00000000693	Loxl3	protein_coding	0.187852	0.459037	2.44361	0.569654
chr17:53566860-53672720	ENSMUSG00000000708	Kat2b	protein_coding	0.936179	0.844945	0.902547	0.100974
chr10:128677192-128696268	ENSMUSG00000000711	Rab5b	protein_coding	0.620978	1.50494	2.4235	0.0462158
chr14:63198921-63271692	ENSMUSG00000021944	Gata4	protein_coding	1.06707	23.4184	21.9463	1.05481e-57
chr1:4490930-4497354	ENSMUSG00000025902	Sox17	protein_coding	2.75792	53.1521	19.2726	1.47521e-82
chr10:78069359-78079525	ENSMUSG00000000732	Icosl	protein_coding	0.208401	0.305737	1.46706	0.9699
chr11:75298165-75348324	ENSMUSG00000000751	Rpa1	protein_coding	18.0726	6.29878	0.348526	4.09078e-11
chr11:75409768-75422701	ENSMUSG00000000753	Serpinf1	protein_coding	4.30117	0.876488	0.203779	0.000184014
chr8:12614276-12672248	ENSMUSG00000000759	Tubgcp3	protein_coding	3.0192	3.0372	1.00596	0.51648
chr14:70438747-70443471	ENSMUSG00000000776	Polr3d	protein_coding	26.1695	43.1302	1.64811	0.000520724
chr11:52252370-52283014	ENSMUSG00000000782	Tcf7	protein_coding	1.45825	0.479721	0.32897	0.0133862
chrX:13280969-13294052	ENSMUSG00000000787	Ddx3x	protein_coding	8.37997	18.3011	2.1839	7.96023e-08
chr8:70808448-70821424	ENSMUSG00000000791	Il12rb1	protein_coding	0.320916	0.1	0.311608	0.040286
chr8:70882888-70892757	ENSMUSG00000000792	Slc5a5	protein_coding	0.296413	0.210239	0.709276	0.54317
chr11:84984441-85140161	ENSMUSG00000000804	Usp32	protein_coding	0.80772	1.32965	1.64618	0.00577095
chr11:84957785-84966044	ENSMUSG00000000805	Car4	protein_coding	33.9621	449.969	13.2492	7.10571e-84
chr6:89643987-89675529	ENSMUSG00000000811	Txnrd3	protein_coding	0.974941	0.855467	0.877455	0.760946
chr2:181582102-181592803	ENSMUSG00000000823	Znf512b	protein_coding	4.30966	7.36097	1.70802	0.712876
chr2:181520484-181555133	ENSMUSG00000000826	Dnajc5	protein_coding	5.18553	9.46908	1.82606	1.19537e-05
chr2:181497141-181517966	ENSMUSG00000000827	Tpd52l2	protein_coding	91.9362	79.5827	0.865629	0.275067
chrX:68678540-68717963	ENSMUSG00000000838	Fmr1	protein_coding	4.06895	5.80935	1.42772	0.00829394
chr11:24078055-24174123	ENSMUSG00000000861	Bcl11a	protein_coding	0.693339	0.128484	0.185312	0.595532
chr2:154585757-154603708	ENSMUSG00000000876	Pxmp4	protein_coding	12.7017	20.1121	1.58341	0.575807
chrX:100767721-100818410	ENSMUSG00000000881	Dlg3	protein_coding	0.877162	0.257698	0.293787	0.0160778
chr16:18498767-18566679	ENSMUSG00000000884	Gnb1l	protein_coding	11.9172	5.98077	0.501858	0.000605264
chr10:75923221-75932502	ENSMUSG00000000901	Mmp11	protein_coding	35.5173	6.2591	0.176227	0.000341054
chr10:75896768-75921617	ENSMUSG00000000902	Smarcb1	protein_coding	63.9577	38.6174	0.603795	0.000195656
chr10:75943056-75949657	ENSMUSG00000000903	Vpreb3	protein_coding	2.32968	0.307527	0.132004	0.0688396
chr5:123973627-124005558	ENSMUSG00000000915	Hip1r	protein_coding	0.333279	1.14173	3.42575	0.0112194
chr5:135369952-135376805	ENSMUSG00000000916	Nsun5	protein_coding	16.2008	16.5062	1.01885	0.695707
chr15:75657034-75678800	ENSMUSG00000000934	Top1mt	protein_coding	2.85579	9.38594	3.28664	0.000134113
chr6:52231196-52240854	ENSMUSG00000000938	Hoxa10	protein_coding	0.286246	2.93236	10.2442	2.80474e-05
chr7:59974148-60005064	ENSMUSG00000000948	Gm38393	protein_coding	15.6019	6.35107	0.407069	0.030118
chr14:54431611-54441265	ENSMUSG00000000957	Mmp14	protein_coding	1.5893	3.29365	2.07239	0.0349233
chr14:54369441-54417780	ENSMUSG00000000958	Slc7a7	protein_coding	4.36367	13.3802	3.06626	0.00396858
chr14:54360840-54369673	ENSMUSG00000000959	Oxa1l	protein_coding	17.1029	17.4875	1.02248	0.281272
chr11:83753695-83783754	ENSMUSG00000000976	Heatr6	protein_coding	7.35075	5.85518	0.796541	0.213355
chr9:21029372-21030531	ENSMUSG00000001014	Icam4	protein_coding	1.65061	3.97684	2.40933	0.0523589
chr10:111985447-112002631	ENSMUSG00000056888	Glipr1	protein_coding	0.1	93.6855	936.855	0.171568
chr3:90498955-90509498	ENSMUSG00000001017	Chtop	protein_coding	26.9902	21.7488	0.805802	0.164454
chr3:90488025-90491033	ENSMUSG00000001018	Snapin	protein_coding	18.5667	23.1574	1.24726	0.210423
chr3:90560577-90602702	ENSMUSG00000001021	S100a3	protein_coding	0.188976	2.58059	13.6556	0.442772
chr3:90612881-90624181	ENSMUSG00000001025	S100a6	protein_coding	15.4984	6.50904	0.419983	0.000880002
chr11:61488811-61494406	ENSMUSG00000001034	Mapk7	protein_coding	3.45842	2.79669	0.808663	0.422013
chr11:61517248-61579687	ENSMUSG00000001036	Epn2	protein_coding	2.4619	2.71842	1.1042	0.688323
chr11:61505143-61512931	ENSMUSG00000001039	B9d1	protein_coding	79.3783	69.1497	0.871142	0.538998
chr3:129982758-130061553	ENSMUSG00000001052	Sec24b	protein_coding	1.41772	1.52163	1.07329	0.143764
chr11:51643062-51650842	ENSMUSG00000001053	N4bp3	protein_coding	3.57685	1.16466	0.325611	0.00210342
chr11:51623670-51635896	ENSMUSG00000001054	Rmnd5b	protein_coding	14.5953	15.9587	1.09341	0.512008
chr11:51619734-51623714	ENSMUSG00000001056	Nhp2	protein_coding	759.758	692.948	0.912064	0.346046
chr15:99084685-99087817	ENSMUSG00000001076	C1ql4	protein_coding	0.219217	0.223719	1.02054	0.829141
chr5:34633641-34637212	ENSMUSG00000001082	Mfsd10	protein_coding	60.8047	51.3712	0.844856	0.243041
chr4:136469760-136554780	ENSMUSG00000001089	Luzp1	protein_coding	23.7141	31.7411	1.33849	0.274379
chr5:114363566-114380508	ENSMUSG00000001098	Kctd10	protein_coding	4.16775	11.3663	2.72721	0.0256648
chr11:78512192-78522736	ENSMUSG00000001100	Poldip2	protein_coding	33.1122	26.8417	0.810629	0.0489527
chr11:78536360-78541737	ENSMUSG00000001105	Ift20	protein_coding	61.7242	92.9555	1.50598	0.00595873
chr10:76761856-76961887	ENSMUSG00000001120	Pcbp3	protein_coding	6.35069	1.94733	0.306634	2.46719e-05
chr11:78962973-78984946	ENSMUSG00000001123	Lgals9	protein_coding	3.22799	10.6743	3.30679	4.99716e-05
chrX:20797813-20860519	ENSMUSG00000001127	Araf	protein_coding	8.26853	15.0677	1.8223	0.0331097
chrX:20925453-20931555	ENSMUSG00000001128	Cfp	protein_coding	0.70191	0.244848	0.348832	0.254569
chrX:20870165-20874735	ENSMUSG00000001131	Timp1	protein_coding	48.7992	120.791	2.47528	2.52712e-10
chrX:20941721-20962017	ENSMUSG00000001134	Uxt	protein_coding	59.0893	73.4684	1.24334	0.445517
chr1:36511866-36528237	ENSMUSG00000001138	Cnnm3	protein_coding	1.7627	1.64773	0.934776	0.5458
chr1:36419870-36445271	ENSMUSG00000001143	Lman2l	protein_coding	3.22332	2.87697	0.892546	0.665077
chr10:76468970-76515856	ENSMUSG00000001150	Mcm3ap	protein_coding	1.49945	1.6277	1.08553	0.852027
chr10:76351253-76442912	ENSMUSG00000001151	Pcnt	protein_coding	2.70034	3.24195	1.20057	0.392148
chr6:86647043-86669159	ENSMUSG00000001156	Mxd1	protein_coding	0.1	0.219938	2.19938	0.132087
chr6:86691767-86733378	ENSMUSG00000001157	Gmcl1	protein_coding	2.22908	2.18357	0.979584	0.767392
chr6:86675220-86684522	ENSMUSG00000001158	Snrnp27	protein_coding	1177.14	1343.7	1.14149	0.98638
chr5:120800193-120812514	ENSMUSG00000001166	Oas1c	protein_coding	0.445085	0.274608	0.616979	0.437495
chrX:47912386-47965868	ENSMUSG00000001173	Ocrl	protein_coding	2.19735	2.45221	1.11598	0.117457
chr12:100199434-100209806	ENSMUSG00000001175	Calm1	protein_coding	1526.52	4398.5	2.88139	7.37671e-21
chr10:62493832-62527451	ENSMUSG00000020077	Srgn	protein_coding	2.29115	1859.95	811.794	0
chr17:56303320-56323486	ENSMUSG00000001228	Uhrf1	protein_coding	7.16674	7.46961	1.04226	0.805536
chr17:56186681-56218889	ENSMUSG00000001229	Dpp9	protein_coding	1.76997	2.62017	1.48035	0.117726
chr11:101246027-101259546	ENSMUSG00000001240	Ramp2	protein_coding	5.73548	69.4895	12.1157	2.26434e-33
chr7:30957774-30973464	ENSMUSG00000001247	Lsr	protein_coding	8.46188	28.5875	3.37838	8.88242e-05
chr7:31130126-31155896	ENSMUSG00000001248	Gramd1a	protein_coding	2.18217	2.37658	1.08909	0.786969
chr7:31098724-31115290	ENSMUSG00000001249	Hpn	protein_coding	7.11083	17.8889	2.51573	0.044046
chr12:111669354-111672338	ENSMUSG00000001270	Ckb	protein_coding	80.5818	233.982	2.90366	3.32388e-16
chr7:142650765-142666816	ENSMUSG00000048583	Igf2	protein_coding	0.1	1.53742	15.3742	5.25619e-06
chr15:102215994-102231935	ENSMUSG00000001281	Itgb7	protein_coding	2.90885	0.454939	0.156398	1.99872e-06
chr15:102331708-102338139	ENSMUSG00000001285	Myg1	protein_coding	99.8645	69.2188	0.693128	0.0630674
chr15:102234937-102257517	ENSMUSG00000001288	Rarg	protein_coding	12.0061	3.34152	0.278317	3.3859e-11
chr15:102326115-102331873	ENSMUSG00000001289	Pfdn5	protein_coding	227.814	255.536	1.12169	0.151541
chr8:8617433-8660773	ENSMUSG00000001300	Efnb2	protein_coding	0.115663	0.507228	4.38541	0.0197575
chr1:186720977-186749358	ENSMUSG00000001305	Rrp15	protein_coding	104.94	76.6748	0.730658	0.00641628
chr11:101464998-101471853	ENSMUSG00000001313	Rnd2	protein_coding	2.88935	2.00524	0.694012	0.242258
chr11:74906358-74925948	ENSMUSG00000001323	Srr	protein_coding	1.05756	1.0524	0.995124	0.523885
chr4:129136998-129144593	ENSMUSG00000001334	Fndc5	protein_coding	0.602626	0.453062	0.751813	0.803923
chr9:22126730-22135746	ENSMUSG00000001348	Acp5	protein_coding	5.75366	10.0694	1.75009	0.0888536
chr9:22099280-22109630	ENSMUSG00000001349	Cnn1	protein_coding	0.699656	0.152192	0.217524	0.0471509
chr9:78081498-78109065	ENSMUSG00000001366	Fbxo9	protein_coding	8.68828	8.67245	0.998179	0.542923
chr6:3498381-3603531	ENSMUSG00000001376	Ccdc132	protein_coding	5.03762	5.34559	1.06114	0.306761
chr18:36766529-36783205	ENSMUSG00000001380	Hars	protein_coding	31.1797	26.2528	0.841984	0.15522
chr18:36793922-36799660	ENSMUSG00000001383	Zmat2	protein_coding	27.5673	25.3053	0.917948	0.72941
chr2:164769897-164778822	ENSMUSG00000001403	Ube2c	protein_coding	300.081	232.222	0.773866	0.0253806
chr3:88336259-88362338	ENSMUSG00000001415	Smg5	protein_coding	3.51954	3.76568	1.06994	0.655729
chr3:88297115-88321767	ENSMUSG00000001416	Cct3	protein_coding	692.98	573.409	0.827454	0.0507534
chr3:88325022-88331313	ENSMUSG00000001418	Glmp	protein_coding	79.6203	434.545	5.45772	1.62166e-36
chr3:88142371-88172086	ENSMUSG00000001419	Mef2d	protein_coding	0.711062	2.39912	3.374	0.00925101
chr3:88328654-88336148	ENSMUSG00000001420	Tmem79	protein_coding	0.326418	0.1	0.306356	0.584269
chr6:28475138-28935162	ENSMUSG00000001424	Snd1	protein_coding	3.82227	9.7094	2.54022	3.03706e-06
chr10:77052177-77166548	ENSMUSG00000001435	Col18a1	protein_coding	4.18671	1.41592	0.338192	1.9165e-06
chr10:77032240-77061002	ENSMUSG00000001436	Slc19a1	protein_coding	2.98374	3.61976	1.21316	0.518158
chr11:97159713-97187881	ENSMUSG00000001440	Kpnb1	protein_coding	13.1451	19.8929	1.51333	0.00248406
chr11:97205841-97280638	ENSMUSG00000001441	Npepps	protein_coding	17.1136	21.2704	1.24289	0.992043
chr11:97041559-97049213	ENSMUSG00000001445	Mrpl10	protein_coding	27.1061	32.4712	1.19793	0.318897
chr5:4081144-4104746	ENSMUSG00000001467	Cyp51	protein_coding	4.16749	12.594	3.02197	4.24492e-08
chr18:67390716-67402748	ENSMUSG00000001473	Tubb6	protein_coding	25.0007	51.8777	2.07505	1.61472e-07
chr12:56691766-56712822	ENSMUSG00000001497	Pax9	protein_coding	0.1	0.320313	3.20313	0.00213429
chr13:72628819-72634198	ENSMUSG00000001504	Irx2	protein_coding	0.473596	3.31511	6.99987	0.00618711
chr11:95044473-95076801	ENSMUSG00000001507	Itga3	protein_coding	1.18326	1.37872	1.16519	0.757184
chr11:94962790-94976327	ENSMUSG00000001508	Sgca	protein_coding	0.378261	0.213098	0.563363	0.591717
chr11:95120118-95125296	ENSMUSG00000001510	Dlx3	protein_coding	0.132433	0.172766	1.30455	0.788962
chr6:128362966-128375893	ENSMUSG00000001517	Foxm1	protein_coding	1.3601	2.29713	1.68895	0.0841397
chr6:128409443-128424931	ENSMUSG00000001518	Itfg2	protein_coding	2.43684	1.98596	0.814972	0.635993
chr6:128399295-128408932	ENSMUSG00000001520	Nrip2	protein_coding	0.493382	3.66995	7.43836	4.3214e-08
chr6:128321139-128355851	ENSMUSG00000001521	Tulp3	protein_coding	3.13521	5.27712	1.68318	0.915672
chr17:35667729-35673739	ENSMUSG00000001524	Gtf2h4	protein_coding	40.4778	29.4246	0.726933	0.075842
chr17:35833920-35838306	ENSMUSG00000001525	Tubb5	protein_coding	655.799	471.347	0.718738	0.000474093
chr13:75707483-75772356	ENSMUSG00000001542	Ell2	protein_coding	1.4068	0.995724	0.707796	0.376748
chr11:100368957-100397763	ENSMUSG00000001552	Jup	protein_coding	10.022	17.028	1.69907	0.00993855
chr11:100415696-100424824	ENSMUSG00000001555	Fkbp10	protein_coding	3.72474	1.23526	0.331636	0.000242756
chr11:100441916-100457022	ENSMUSG00000001558	Klhl10	protein_coding	0.989364	0.244653	0.247284	0.077668
chr5:29434663-29457843	ENSMUSG00000001569	Nom1	protein_coding	2.03059	1.62455	0.800038	0.232316
chr17:26561488-26656931	ENSMUSG00000001576	Ergic1	protein_coding	38.3277	20.8931	0.545117	0.00138672
chr11:69851004-69858730	ENSMUSG00000001583	Tnk1	protein_coding	0.629606	2.02572	3.21744	0.0866707
chr11:69881566-69895539	ENSMUSG00000001588	Acap1	protein_coding	0.934208	0.258584	0.276795	0.0135876
chr4:136247728-136274898	ENSMUSG00000001604	Tcea3	protein_coding	160.571	38.5832	0.240287	5.62182e-26
chr12:40201566-40248504	ENSMUSG00000001627	Ifrd1	protein_coding	79.4874	117.38	1.47672	0.0265489
chr6:146724994-146778812	ENSMUSG00000001630	Stk38l	protein_coding	2.54925	1.18522	0.464929	0.121276
chr6:113307180-113324857	ENSMUSG00000001632	Brpf1	protein_coding	1.55176	2.68629	1.73112	0.188478
chr6:34302433-34317478	ENSMUSG00000001642	Akr1b3	protein_coding	50.807	24.7969	0.488061	8.61105e-05
chr15:102921102-102928814	ENSMUSG00000001655	Hoxc13	protein_coding	0.219517	0.608866	2.77366	0.0711772
chr10:75783812-75798584	ENSMUSG00000001663	Gstt1	protein_coding	2.90814	1.94547	0.668975	0.519259
chr10:75774114-75781414	ENSMUSG00000001665	Gstt3	protein_coding	3.79442	4.43096	1.16776	0.579951
chr10:75771229-75773414	ENSMUSG00000001666	Ddt	protein_coding	287.929	380.666	1.32208	0.0401363
chr8:109947913-109962203	ENSMUSG00000001672	Marveld3	protein_coding	0.339365	0.228168	0.672339	0.524152
chr1:121553834-121567989	ENSMUSG00000001674	Ddx18	protein_coding	171.79	140.226	0.816267	0.259088
chr5:148504634-148552789	ENSMUSG00000001687	Ubl3	protein_coding	7.88955	10.2025	1.29317	0.265337
chr18:56432131-56503792	ENSMUSG00000001700	Gramd3	protein_coding	1.44459	2.56553	1.77595	0.0772375
chr13:38645697-38659028	ENSMUSG00000001707	Eef1e1	protein_coding	171.269	151.625	0.885303	0.122474
chr12:112653820-112674884	ENSMUSG00000001729	Akt1	protein_coding	2.4883	9.55691	3.84074	7.66788e-09
chr19:3896049-3907133	ENSMUSG00000001750	Tcirg1	protein_coding	1.99723	7.40337	3.70682	5.92383e-07
chr11:101070011-101077672	ENSMUSG00000001751	Naglu	protein_coding	0.183109	0.859061	4.69152	0.027357
chr11:101082564-101086619	ENSMUSG00000001755	Coasy	protein_coding	7.27295	5.72114	0.786632	0.347451
chr6:29735502-29761365	ENSMUSG00000001761	Smo	protein_coding	0.720363	1.05051	1.4583	0.445887
chr6:29694221-29718559	ENSMUSG00000001763	Tspan33	protein_coding	1.31149	0.440223	0.335665	0.0975991
chr2:145917478-145935014	ENSMUSG00000001767	Crnkl1	protein_coding	19.4338	9.84801	0.506745	0.000436161
chr2:145784733-145887616	ENSMUSG00000001768	Rin2	protein_coding	0.137704	2.28477	16.5918	3.81566e-08
chr9:18292266-18314000	ENSMUSG00000001774	Chordc1	protein_coding	24.2886	23.5236	0.968502	0.721465
chr10:85938636-85957823	ENSMUSG00000001783	Rtcb	protein_coding	33.5943	38.106	1.1343	0.535242
chr10:85871830-85889096	ENSMUSG00000001785	Pwp1	protein_coding	15.6453	12.9139	0.825417	0.153633
chr10:86021971-86051873	ENSMUSG00000001786	Fbxo7	protein_coding	3.65437	2.78836	0.763019	0.243734
chr7:30186941-30195164	ENSMUSG00000001794	Capns1	protein_coding	68.9651	54.5367	0.790786	0.122449
chr7:35200026-35215370	ENSMUSG00000001802	Lrp3	protein_coding	0.21338	0.848046	3.97435	0.207312
chr2:74668309-74671599	ENSMUSG00000001819	Hoxd13	protein_coding	0.1	0.407756	4.07756	0.0372228
chr7:101858330-101870788	ENSMUSG00000001827	Folr1	protein_coding	70.0798	437.573	6.24392	1.06861e-55
chr7:101663632-101790168	ENSMUSG00000001829	Clpb	protein_coding	21.7916	12.4209	0.569988	0.000334142
chr9:25252438-25308571	ENSMUSG00000001833	43715	protein_coding	46.6438	47.8967	1.02686	0.898856
chr5:143316488-143329256	ENSMUSG00000001844	Zdhhc4	protein_coding	7.59129	7.51871	0.99044	0.989179
chr5:143503633-143528036	ENSMUSG00000001847	Rac1	protein_coding	42.2164	68.7785	1.62919	0.00145609
chr2:31974435-32053975	ENSMUSG00000001855	Nup214	protein_coding	32.5704	41.2978	1.26795	0.586797
chr2:31950138-31973442	ENSMUSG00000001864	Aif1l	protein_coding	2.56877	0.908729	0.35376	0.555211
chr17:75005567-75392512	ENSMUSG00000001870	Ltbp1	protein_coding	0.165954	0.1	0.602578	0.233559
chr11:21321137-21371201	ENSMUSG00000001891	Ugp2	protein_coding	7.6307	6.82211	0.894035	0.729068
chr8:84686306-84699808	ENSMUSG00000001909	Trmt1	protein_coding	71.5316	51.2103	0.715912	0.526988
chr8:84670482-84687862	ENSMUSG00000001910	Nacc1	protein_coding	7.5417	4.68215	0.620835	0.00282945
chr8:84699875-84800344	ENSMUSG00000001911	Nfix	protein_coding	0.157376	0.397562	2.5262	0.775304
chr7:16781345-16798274	ENSMUSG00000001918	Slc1a5	protein_coding	18.2343	9.3684	0.513778	0.1828
chrX:20658325-20683179	ENSMUSG00000001924	Uba1	protein_coding	12.1757	15.5602	1.27798	0.0593296
chr6:125546773-125686679	ENSMUSG00000001930	Vwf	protein_coding	0.540081	0.199562	0.369505	0.57328
chr9:37613846-37648318	ENSMUSG00000001942	Siae	protein_coding	0.817791	2.02407	2.47505	0.00941041
chr9:37539254-37544205	ENSMUSG00000001943	Vsig2	protein_coding	2.75396	1.62669	0.590672	0.289687
chr9:37528077-37538319	ENSMUSG00000001946	Esam	protein_coding	1.08075	7.31444	6.7679	1.13727e-09
chr9:37603294-37613720	ENSMUSG00000001948	Spa17	protein_coding	3.55326	7.33784	2.0651	0.119431
chrX:74313032-74320149	ENSMUSG00000001962	Fam50a	protein_coding	47.7163	76.635	1.60605	0.000125508
chrX:74254686-74261548	ENSMUSG00000001964	Emd	protein_coding	39.5704	44.7295	1.13038	0.497672
chr11:106066060-106073612	ENSMUSG00000001983	Taco1	protein_coding	4.79403	4.3693	0.911404	0.603144
chr4:125490699-125714173	ENSMUSG00000001985	Grik3	protein_coding	0.136031	0.253167	1.86109	0.204656
chrX:41400853-41678601	ENSMUSG00000001986	Gria3	protein_coding	0.1	0.515879	5.15878	0.889191
chr7:16455720-16476780	ENSMUSG00000001988	Npas1	protein_coding	0.20253	0.1	0.493753	0.248791
chr8:125418062-125492710	ENSMUSG00000001995	Sipa1l2	protein_coding	0.328197	0.428996	1.30713	0.558696
chr2:127008716-127067909	ENSMUSG00000001998	Ap4e1	protein_coding	0.38514	0.601162	1.56089	0.373392
chr2:127070664-127097084	ENSMUSG00000001999	Blvra	protein_coding	19.2811	16.4438	0.852843	0.403526
chrX:73793358-73824969	ENSMUSG00000002006	Pdzd4	protein_coding	4.1899	0.895376	0.213699	1.83528e-08
chrX:73778962-73786897	ENSMUSG00000002010	Idh3g	protein_coding	68.1017	78.4716	1.15227	0.339188
chrX:73655993-73660117	ENSMUSG00000002012	Pnck	protein_coding	1.11804	0.116626	0.104314	0.0160547
chrX:73787027-73790830	ENSMUSG00000002014	Ssr4	protein_coding	166.856	829.76	4.97291	7.44802e-48
chrX:73686177-73716175	ENSMUSG00000002015	Bcap31	protein_coding	89.7497	188.112	2.09596	2.61436e-09
chr17:75537085-75551946	ENSMUSG00000002017	Fam98a	protein_coding	4.50167	6.35879	1.41254	0.161947
chr9:44803354-44881296	ENSMUSG00000002028	Kmt2a	protein_coding	0.662192	0.794151	1.19928	0.140536
chr9:44767907-44792714	ENSMUSG00000002031	Ift46	protein_coding	24.4431	25.4521	1.04128	0.2979
chr9:44793775-44799307	ENSMUSG00000002032	Tmem25	protein_coding	0.16179	0.156188	0.965378	0.817924
chr7:19508669-19516145	ENSMUSG00000002043	Trappc6a	protein_coding	88.9393	78.4823	0.882425	0.500418
chr11:78206745-78245987	ENSMUSG00000002052	Supt6	protein_coding	4.74121	5.55541	1.17173	0.574078
chr11:78301528-78322457	ENSMUSG00000002055	Spag5	protein_coding	4.84953	4.12443	0.850479	0.865508
chr11:78343481-78349164	ENSMUSG00000002058	Unc119	protein_coding	12.3075	6.25057	0.507865	0.00296417
chr11:78188429-78192193	ENSMUSG00000002059	Rab34	protein_coding	10.8436	4.79115	0.441841	0.00972536
chr11:78245745-78255496	ENSMUSG00000002064	Sdf2	protein_coding	20.5333	51.1067	2.48897	1.24744e-06
chr7:38097983-38107534	ENSMUSG00000002068	Ccne1	protein_coding	141.211	65.1191	0.461149	4.9699e-11
chr17:31944768-32034508	ENSMUSG00000002076	Hsf2bp	protein_coding	22.1968	4.47166	0.201455	5.13821e-26
chr7:16309615-16318205	ENSMUSG00000002083	Bbc3	protein_coding	9.23351	7.52022	0.814449	0.249561
chr2:91054008-91066369	ENSMUSG00000002102	Psmc3	protein_coding	133.87	137.236	1.02514	0.917827
chr2:91202884-91214098	ENSMUSG00000002103	Acp2	protein_coding	0.927412	1.85372	1.99881	0.325366
chr2:91035619-91045729	ENSMUSG00000002104	Rapsn	protein_coding	2.10313	0.996726	0.473924	0.0980675
chr2:91061790-91070417	ENSMUSG00000002105	Slc39a13	protein_coding	1.05838	3.86156	3.64854	0.011013
chr2:6539693-7509563	ENSMUSG00000002107	Celf2	protein_coding	0.288467	0.488732	1.69424	0.0445943
chr2:91211571-91236982	ENSMUSG00000002109	Ddb2	protein_coding	1.78314	1.23263	0.691267	0.985032
chr2:91082389-91115756	ENSMUSG00000002111	Spi1	protein_coding	0.450871	0.1	0.221793	0.2683
chr11:4160349-4182541	ENSMUSG00000002129	Sf3a1	protein_coding	5.07742	5.33717	1.05116	0.880274
chr10:127642985-127660957	ENSMUSG00000002147	Stat6	protein_coding	1.93498	3.93694	2.03462	0.0143855
chr8:83389866-83428552	ENSMUSG00000002190	Clgn	protein_coding	3.79411	1.09308	0.288099	0.00092235
chr7:44572431-44586862	ENSMUSG00000002204	Napsa	protein_coding	1.68293	0.460982	0.273916	0.0582032
chr7:44748412-44777515	ENSMUSG00000002205	Vrk3	protein_coding	10.6421	10.7219	1.0075	0.837974
chr7:24399618-24422778	ENSMUSG00000002210	Smg9	protein_coding	2.36138	1.74554	0.739203	0.401378
chr5:27740079-27791691	ENSMUSG00000002221	Paxip1	protein_coding	3.99012	4.15948	1.04244	0.234692
chr6:71388633-71440637	ENSMUSG00000002222	Rmnd5a	protein_coding	1.58654	2.16961	1.36751	0.109247
chr3:104794835-104818563	ENSMUSG00000002227	Mov10	protein_coding	5.30793	4.6887	0.88334	0.844898
chr3:104781055-104786018	ENSMUSG00000002228	Ppm1j	protein_coding	67.807	23.7219	0.349845	4.04002e-07
chr3:104788374-104794459	ENSMUSG00000002233	Rhoc	protein_coding	52.4451	142.787	2.72261	1.03028e-13
chr17:28331670-28350805	ENSMUSG00000002249	Tead3	protein_coding	0.1	0.325176	3.25175	0.0103564
chr17:28232753-28301469	ENSMUSG00000002250	Ppard	protein_coding	0.62026	1.15397	1.86047	0.571725
chr17:28207777-28228608	ENSMUSG00000002257	Def6	protein_coding	5.26874	3.57491	0.678514	0.137823
chr7:6703891-6730421	ENSMUSG00000002265	Peg3	protein_coding	0.317511	4.309	13.5712	1.5662e-30
chr17:25794570-25797136	ENSMUSG00000002274	Metrn	protein_coding	5.78034	3.82224	0.661249	0.248754
chr17:25579173-25662826	ENSMUSG00000002279	Lmf1	protein_coding	4.50504	9.99986	2.2197	0.00359157
chr17:25773775-25783332	ENSMUSG00000002280	Narfl	protein_coding	6.52542	7.74697	1.1872	0.346625
chr17:33773749-33781575	ENSMUSG00000002289	Angptl4	protein_coding	6.52147	1.4571	0.223432	3.93829e-07
chr5:8396972-8422716	ENSMUSG00000002297	Dbf4	protein_coding	24.1957	20.4387	0.844723	0.275689
chr17:33909413-33915589	ENSMUSG00000002307	Daxx	protein_coding	36.929	20.8775	0.565344	0.0120578
chr17:33843090-33849774	ENSMUSG00000002308	Cd320	protein_coding	46.5594	36.3645	0.781035	0.135243
chr14:55625399-55637895	ENSMUSG00000002319	Ipo4	protein_coding	66.9669	110.929	1.65648	0.0126934
chr14:55635964-55643806	ENSMUSG00000002320	Tm9sf1	protein_coding	4.57566	13.5774	2.96731	0.408245
chr14:55618036-55625395	ENSMUSG00000002324	Rec8	protein_coding	11.0983	4.51296	0.406635	0.00242967
chr14:55603570-55610030	ENSMUSG00000002325	Irf9	protein_coding	1.45448	0.96531	0.663681	0.292031
chr14:55672234-55678750	ENSMUSG00000002326	Gmpr2	protein_coding	17.1307	15.7671	0.920397	0.468819
chr14:55657878-55660508	ENSMUSG00000002329	Mdp1	protein_coding	25.2961	36.0786	1.42626	0.027862
chr14:55739019-55745690	ENSMUSG00000002332	Dhrs1	protein_coding	91.7666	88.713	0.966724	0.744458
chr8:70093084-70120873	ENSMUSG00000002341	Ncan	protein_coding	3.5538	0.895393	0.251954	9.59192e-10
chr8:70172355-70183681	ENSMUSG00000002342	Tmem161a	protein_coding	7.86912	10.4965	1.33388	0.170329
chr8:70220171-70234466	ENSMUSG00000002343	Armc6	protein_coding	10.5914	11.5386	1.08943	0.991579
chr8:70139498-70167488	ENSMUSG00000002345	2310045N01Rik	protein_coding	31.8933	64.2763	2.01535	2.40278e-05
chr8:70184339-70212305	ENSMUSG00000002346	Slc25a42	protein_coding	1.19332	0.385603	0.323134	0.0902569
chr17:5841327-5931033	ENSMUSG00000002365	Snx9	protein_coding	0.972438	2.24316	2.30674	0.0467629
chr17:56673224-56711769	ENSMUSG00000002372	Ranbp3	protein_coding	11.5946	10.9466	0.944108	0.713123
chr17:56717761-56724248	ENSMUSG00000002379	Ndufa11	protein_coding	241.884	182.118	0.752917	0.0140149
chr4:123105164-123132099	ENSMUSG00000002384	Bmp8b	protein_coding	0.14678	0.154338	1.05149	0.956877
chr8:71374122-71381960	ENSMUSG00000002393	Nr2f6	protein_coding	6.34817	1.64797	0.259597	0.28661
chr8:71366847-71369732	ENSMUSG00000002395	Use1	protein_coding	146.956	82.7428	0.563044	2.14849e-05
chr8:71371297-71379361	ENSMUSG00000002396	Ocel1	protein_coding	8.41393	8.25324	0.980903	0.0294465
chr7:28179468-28187294	ENSMUSG00000002409	Dyrk1b	protein_coding	0.236886	0.191069	0.806588	0.823139
chr6:39603236-39725463	ENSMUSG00000002413	Braf	protein_coding	4.50814	3.45749	0.766943	0.0461525
chr6:39592573-39603382	ENSMUSG00000002416	Ndufb2	protein_coding	755.173	817.774	1.0829	0.403338
chr3:20057810-20118490	ENSMUSG00000002428	Hltf	protein_coding	7.24958	7.42482	1.02417	0.924754
chr2:181591867-181655660	ENSMUSG00000002455	Prpf6	protein_coding	44.0929	36.0336	0.81722	0.275463
chr2:181688418-181693977	ENSMUSG00000002458	Rgs19	protein_coding	90.2634	48.1343	0.533265	0.00273078
chr1:4909575-5070285	ENSMUSG00000002459	Rgs20	protein_coding	0.412689	0.136261	0.330178	0.467033
chr18:10644410-10706771	ENSMUSG00000002475	Abhd3	protein_coding	0.549565	1.94025	3.53052	0.0996544
chr18:10617795-10628230	ENSMUSG00000002477	Snrpd1	protein_coding	636.082	521.441	0.819771	0.0363792
chr5:114707759-114722327	ENSMUSG00000002486	Tchp	protein_coding	1.64011	2.07825	1.26714	0.851194
chr16:89787110-89980080	ENSMUSG00000002489	Tiam1	protein_coding	0.928682	0.403073	0.434026	0.952289
chr17:24595936-24632629	ENSMUSG00000002496	Tsc2	protein_coding	1.46059	2.10318	1.43996	0.208998
chr17:24727819-24736143	ENSMUSG00000002500	Rpl3l	protein_coding	3.11927	1.14567	0.367287	0.0903096
chr17:24639281-24650305	ENSMUSG00000002504	Slc9a3r2	protein_coding	7.27792	6.20933	0.853173	0.453698
chr15:76070183-76080946	ENSMUSG00000002524	Puf60	protein_coding	54.6598	37.0357	0.677568	0.00258379
chr2:32287383-32307921	ENSMUSG00000002546	Golga2	protein_coding	0.692177	2.23756	3.23263	0.00208226
chr2:32255001-32260159	ENSMUSG00000002550	Uck1	protein_coding	4.63358	4.53517	0.97876	0.530339
chr10:128630842-128645991	ENSMUSG00000002578	Ikzf4	protein_coding	0.535841	0.375236	0.700274	0.653963
chr11:98437707-98438991	ENSMUSG00000002580	Mien1	protein_coding	155.026	265.404	1.712	0.000421576
chr7:25687001-25705077	ENSMUSG00000002603	Tgfb1	protein_coding	0.205731	0.1	0.486072	0.503165
chr7:25711105-25719088	ENSMUSG00000002608	Ccdc97	protein_coding	1.73125	2.57618	1.48804	0.244224
chr17:23173868-23193252	ENSMUSG00000002617	Zfp40	protein_coding	0.1	0.654927	6.54927	0.532087
chr17:32321424-32350581	ENSMUSG00000002625	Akap8l	protein_coding	11.9769	8.45727	0.70613	0.121512
chr7:34184498-34196661	ENSMUSG00000002635	Pdcd2l	protein_coding	61.4433	60.4287	0.983487	0.753046
chr17:57003404-57011288	ENSMUSG00000002658	Gtf2f1	protein_coding	31.5565	38.0996	1.20734	0.252199
chr17:56990263-56996371	ENSMUSG00000002660	Clpp	protein_coding	135.221	129.107	0.954785	0.561908
chr17:56997338-56999322	ENSMUSG00000002661	Alkbh7	protein_coding	134.672	59.706	0.443343	5.60292e-06
chr17:57066055-57078510	ENSMUSG00000002668	Dennd1c	protein_coding	0.638106	0.1	0.156714	0.0111137
chr12:81573556-81595008	ENSMUSG00000002679	Med6	protein_coding	42.4207	44.1016	1.03962	0.774643
chr2:166906039-166946389	ENSMUSG00000002718	Cse1l	protein_coding	15.1953	15.6308	1.02866	0.637754
chr2:145902098-145916425	ENSMUSG00000002728	Naa20	protein_coding	106.862	98.3538	0.920377	0.40263
chr2:76629897-76648015	ENSMUSG00000002731	Prkra	protein_coding	6.92048	6.68744	0.966325	0.911187
chr2:76663043-76673116	ENSMUSG00000002732	Fkbp7	protein_coding	9.67336	7.54153	0.779618	0.399622
chr2:76675280-76696828	ENSMUSG00000002733	Plekha3	protein_coding	2.42896	3.22149	1.32629	0.637804
chr11:5955692-5967780	ENSMUSG00000002741	Ykt6	protein_coding	8.28676	12.7852	1.54285	0.0259825
chr5:135187263-135246129	ENSMUSG00000002748	Baz1b	protein_coding	6.43458	6.37068	0.99007	0.332121
chr17:46711462-46725541	ENSMUSG00000002763	Pex6	protein_coding	2.35164	1.38288	0.58805	0.163297
chr17:46646228-46650139	ENSMUSG00000002767	Mrpl2	protein_coding	320.808	295.003	0.919564	0.968346
chr17:46681136-46683105	ENSMUSG00000002768	Mea1	protein_coding	100.495	86.5721	0.861458	0.394067
chr17:46725663-46729168	ENSMUSG00000002769	Gnmt	protein_coding	9.1388	5.31798	0.581913	0.0507226
chr7:45831882-45870928	ENSMUSG00000002771	Grin2d	protein_coding	0.165187	0.1	0.605373	0.52467
chr7:45872771-45883731	ENSMUSG00000002778	Kdelr1	protein_coding	23.6133	71.847	3.04266	1.60356e-14
chr7:45896940-45917413	ENSMUSG00000002781	Tmem143	protein_coding	1.81954	1.66048	0.912582	0.372554
chr6:54982579-54992950	ENSMUSG00000002797	Ggct	protein_coding	55.4037	25.4014	0.458479	0.000120943
chr12:112908589-112929495	ENSMUSG00000002799	Jag2	protein_coding	0.198135	0.243552	1.22922	0.857988
chr12:112976481-112978930	ENSMUSG00000002803	Btbd6	protein_coding	1.90088	1.67617	0.881789	0.617153
chr12:112934732-112942118	ENSMUSG00000002804	Nudt14	protein_coding	52.2043	28.0646	0.537591	0.00139522
chr13:19591708-19619830	ENSMUSG00000002808	Epdr1	protein_coding	4.37172	5.81977	1.33123	0.297239
chr11:60714122-60727263	ENSMUSG00000002812	Flii	protein_coding	12.816	32.7452	2.55502	0.0312025
chr11:60740057-60777365	ENSMUSG00000002814	Top3a	protein_coding	0.861041	1.42464	1.65456	0.270055
chr9:21265298-21274368	ENSMUSG00000002820	Atg4d	protein_coding	8.40564	6.54616	0.778781	0.292592
chr9:21411836-21420277	ENSMUSG00000002825	Qtrt1	protein_coding	31.2351	22.4019	0.717203	0.0936414
chr17:56079656-56100596	ENSMUSG00000002833	Hdgfrp2	protein_coding	10.7879	7.15713	0.663438	0.159876
chr17:56040415-56068026	ENSMUSG00000002835	Chaf1a	protein_coding	2.49355	2.05738	0.825082	0.706038
chr16:38445398-38452689	ENSMUSG00000002844	Adprh	protein_coding	47.0375	29.7519	0.632514	0.000547614
chr16:38558697-38592162	ENSMUSG00000002845	Tmem39a	protein_coding	44.4636	59.935	1.34796	0.0775624
chr16:38498346-38522663	ENSMUSG00000002846	Timmdc1	protein_coding	10.18	11.1889	1.09911	0.390051
chr16:38396118-38433145	ENSMUSG00000002847	Pla1a	protein_coding	0.627867	0.274996	0.437986	0.263603
chr6:88883474-88898780	ENSMUSG00000002870	Mcm2	protein_coding	22.2878	13.1051	0.587994	0.000615701
chr6:88902250-88912238	ENSMUSG00000002871	Tpra1	protein_coding	3.30515	6.94061	2.09994	0.0157982
chr1:52457293-52500679	ENSMUSG00000002881	Nab1	protein_coding	0.292258	0.866619	2.96526	0.0625388
chr8:83723250-83741326	ENSMUSG00000002885	Adgre5	protein_coding	4.49131	2.96354	0.65984	0.143633
chr6:120463196-120483727	ENSMUSG00000002897	Il17ra	protein_coding	0.107799	0.623659	5.78541	0.0919665
chr12:31265233-31329644	ENSMUSG00000002900	Lamb1	protein_coding	2.0373	82.7931	40.6386	8.93278e-193
chr8:70842048-70857008	ENSMUSG00000002908	Kcnn1	protein_coding	0.20035	0.260845	1.30195	0.769105
chr8:70835154-70839720	ENSMUSG00000002910	Arrdc2	protein_coding	1.02801	1.07376	1.0445	0.800012
chr8:4238739-4251423	ENSMUSG00000002948	Map2k7	protein_coding	2.92948	3.06219	1.0453	0.931002
chr8:4259730-4275913	ENSMUSG00000002949	Timm44	protein_coding	38.5192	53.7891	1.39642	0.0459155
chr7:141562172-141633011	ENSMUSG00000002957	Ap2a2	protein_coding	54.8295	65.7054	1.19836	0.0192661
chr7:44857138-44862992	ENSMUSG00000002963	Pnkp	protein_coding	28.5024	21.4763	0.753489	0.58887
chr7:44879390-44892397	ENSMUSG00000002968	Med25	protein_coding	8.39137	7.13901	0.850756	0.292768
chr7:19756130-19771016	ENSMUSG00000002980	Bcam	protein_coding	9.55901	2.18101	0.228163	1.62384e-09
chr7:19631580-19665030	ENSMUSG00000002981	Clptm1	protein_coding	5.01002	11.1593	2.2274	8.0977e-05
chr7:19606216-19629438	ENSMUSG00000002983	Relb	protein_coding	6.27143	3.4558	0.551039	0.374543
chr7:19701312-19715438	ENSMUSG00000002984	Tomm40	protein_coding	193.964	154.12	0.794583	0.0405769
chr7:19696108-19699166	ENSMUSG00000002985	Apoe	protein_coding	420.11	1995.36	4.74961	6.22186e-54
chr7:19671578-19681423	ENSMUSG00000002992	Apoc2	protein_coding	1.52436	10.3439	6.78575	0.0010129
chr12:31926253-31950535	ENSMUSG00000002996	Hbp1	protein_coding	10.0812	8.36588	0.829852	0.368937
chr12:31958475-32061296	ENSMUSG00000002997	Prkar2b	protein_coding	0.281059	0.262234	0.933021	0.841768
chr6:134920400-134925513	ENSMUSG00000003031	Cdkn1b	protein_coding	0.850185	1.43165	1.68393	0.469828
chr12:33957670-33959817	ENSMUSG00000035799	Twist1	protein_coding	0.129962	1.55934	11.9984	0.000184254
chr8:72240017-72257385	ENSMUSG00000003033	Ap1m1	protein_coding	13.565	12.1319	0.894349	0.577952
chr8:72161199-72183904	ENSMUSG00000003037	Rab8a	protein_coding	18.3117	32.978	1.80092	1.95168e-06
chr4:133964737-133968650	ENSMUSG00000003038	Hmgn2	protein_coding	807.034	488.886	0.605781	0.000688748
chr8:72219729-72223764	ENSMUSG00000003039	Fam32a	protein_coding	58.9137	64.6385	1.09717	0.625149
chr2:25456837-25458776	ENSMUSG00000015093	Clic3	protein_coding	1.43511	32.6397	22.7436	0.000274944
chr13:19357675-19395795	ENSMUSG00000003062	Stard3nl	protein_coding	188.559	137.868	0.731168	0.0116059
chr10:80115802-80130682	ENSMUSG00000003068	Stk11	protein_coding	13.6315	14.2789	1.0475	0.678541
chr10:80179481-80190010	ENSMUSG00000003070	Efna2	protein_coding	2.65916	2.32009	0.872491	0.712672
chr10:80138631-80145818	ENSMUSG00000003072	Atp5d	protein_coding	382.92	465.163	1.21478	0.0873357
chr7:17004639-17027924	ENSMUSG00000003099	Ppp5c	protein_coding	22.6617	22.1765	0.978589	0.795765
chr11:98203058-98278504	ENSMUSG00000003119	Cdk12	protein_coding	2.55378	2.29705	0.899467	0.751507
chr7:25379526-25398710	ENSMUSG00000003123	Lipe	protein_coding	0.448844	0.201254	0.448381	0.314168
chr9:45965310-45984871	ENSMUSG00000003131	Pafah1b2	protein_coding	4.84063	5.04349	1.04191	0.952488
chr1:39371491-39478755	ENSMUSG00000003134	Tbc1d8	protein_coding	2.33523	1.81944	0.779127	0.695874
chr1:39534991-39546889	ENSMUSG00000003135	Cnot11	protein_coding	22.4969	11.66	0.518291	0.00585892
chr6:122727808-122801640	ENSMUSG00000003153	Slc2a3	protein_coding	40.2353	171.918	4.27282	1.56284e-41
chr6:122819913-122845366	ENSMUSG00000003154	Foxj2	protein_coding	0.181957	0.548128	3.0124	0.0286537
chr8:11198422-11312826	ENSMUSG00000031502	Col4a1	protein_coding	1.47032	137.674	93.6354	5.29466e-302
chr16:17839481-17894145	ENSMUSG00000003166	Dgcr2	protein_coding	5.06638	5.67137	1.11941	0.101315
chr6:121007240-121081609	ENSMUSG00000003178	Mical3	protein_coding	0.842826	0.346117	0.410663	0.113216
chr7:44997647-45002848	ENSMUSG00000003184	Irf3	protein_coding	14.8637	16.3401	1.09932	0.12349
chr7:44991221-44998712	ENSMUSG00000003190	Bcl2l12	protein_coding	10.4828	11.6753	1.11375	0.372775
chr17:55892119-55898928	ENSMUSG00000003198	Zfp959	protein_coding	1.04986	0.591944	0.563831	0.452898
chr17:56005710-56016790	ENSMUSG00000003199	Mpnd	protein_coding	11.8607	12.1089	1.02092	0.994591
chr17:56016752-56036637	ENSMUSG00000003200	Sh3gl1	protein_coding	12.0806	17.7649	1.47054	0.0162113
chr17:55952622-55957021	ENSMUSG00000003206	Ebi3	protein_coding	0.920237	0.662358	0.719769	0.624282
chr17:55959186-55967949	ENSMUSG00000003208	Ccdc94	protein_coding	7.50719	6.18784	0.824256	0.300913
chr10:58446851-58494155	ENSMUSG00000003226	Ranbp2	protein_coding	0.661407	1.30015	1.96573	0.0173258
chr19:60889748-61092553	ENSMUSG00000003228	Grk5	protein_coding	0.1	0.169076	1.69076	0.610723
chr16:20516981-20532520	ENSMUSG00000003233	Dvl3	protein_coding	0.356758	0.473131	1.32619	0.0281977
chr16:20548576-20561379	ENSMUSG00000003234	Abcf3	protein_coding	13.4747	19.3422	1.43545	0.048153
chr16:20498816-20509955	ENSMUSG00000003235	Eif2b5	protein_coding	46.572	60.0389	1.28917	0.0768563
chr7:45806636-45814581	ENSMUSG00000003269	Cyth2	protein_coding	27.2798	19.9089	0.729801	0.0479715
chr7:45729982-45759612	ENSMUSG00000003271	Sult2b1	protein_coding	3.25058	0.64981	0.199906	0.0548492
chr7:45699842-45704682	ENSMUSG00000003273	Car11	protein_coding	0.611892	0.249465	0.407694	0.7167
chr17:69969072-70821413	ENSMUSG00000003279	Dlgap1	protein_coding	0.518344	0.177227	0.34191	0.0428942
chr4:3900995-3938423	ENSMUSG00000003282	Plag1	protein_coding	2.22033	0.288119	0.129764	0.00132368
chr2:153108467-153151441	ENSMUSG00000003283	Hck	protein_coding	6.3541	1.78441	0.280828	1.9361e-05
chr9:21002736-21008835	ENSMUSG00000003299	Mrpl4	protein_coding	77.9418	62.7103	0.804578	0.0935088
chr9:21229729-21239332	ENSMUSG00000003308	Keap1	protein_coding	9.92708	11.4161	1.15	0.864576
chr9:21295456-21312333	ENSMUSG00000003309	Ap1m2	protein_coding	5.87587	20.0616	3.41423	1.33955e-09
chr8:111154420-111259216	ENSMUSG00000003316	Glg1	protein_coding	8.65915	14.3287	1.65475	0.0175957
chr10:80519584-80539124	ENSMUSG00000003341	Atp8b3	protein_coding	0.604957	0.1	0.165301	0.00455552
chr10:80642616-80657071	ENSMUSG00000003344	Btbd2	protein_coding	19.4879	9.93806	0.509961	4.25668e-05
chr10:80622779-80640771	ENSMUSG00000003345	Csnk1g2	protein_coding	8.34578	13.1925	1.58074	0.0190722
chr10:80583653-80590341	ENSMUSG00000003346	Abhd17a	protein_coding	107.868	139.786	1.29591	0.150805
chr10:80685255-80701820	ENSMUSG00000003348	Mob3a	protein_coding	0.80018	1.9189	2.39808	0.648794
chr15:98632219-98644530	ENSMUSG00000003352	Cacnb3	protein_coding	1.64731	3.93054	2.38604	0.004644
chr15:98708206-98723326	ENSMUSG00000003354	Ccdc65	protein_coding	0.201302	0.178312	0.885791	0.497181
chr15:98724372-98728198	ENSMUSG00000003355	Fkbp11	protein_coding	111.243	378.393	3.40148	9.40299e-21
chr15:98645133-98662889	ENSMUSG00000003360	Ddx23	protein_coding	4.11287	3.70707	0.901333	0.818191
chr7:27531999-27553218	ENSMUSG00000003363	Pld3	protein_coding	23.5947	33.5855	1.42344	0.0329894
chr7:25009852-25072369	ENSMUSG00000003378	Grik5	protein_coding	0.251195	0.163546	0.65107	0.756593
chr7:24897380-24902197	ENSMUSG00000003379	Cd79a	protein_coding	1.31264	0.496398	0.378168	0.139138
chr7:24969749-24972728	ENSMUSG00000003380	Rabac1	protein_coding	138.983	206.209	1.4837	0.0018331
chr3:87525406-87540156	ENSMUSG00000003382	Etv3	protein_coding	0.165687	0.712195	4.29844	0.0395253
chr9:22003034-22014219	ENSMUSG00000003402	Prkcsh	protein_coding	16.8149	33.9654	2.01995	2.31448e-08
chr9:22015004-22052023	ENSMUSG00000003410	Elavl3	protein_coding	1.03069	0.302934	0.293916	0.00576797
chr4:108879062-108943324	ENSMUSG00000003411	Rab3b	protein_coding	2.89028	0.84858	0.293598	0.0658151
chr7:45092992-45103822	ENSMUSG00000003420	Fcgrt	protein_coding	1.52343	1.09524	0.718933	0.297377
chr7:45062428-45078503	ENSMUSG00000003421	Nosip	protein_coding	42.9976	16.9924	0.395193	0.00267699
chr7:45154302-45160069	ENSMUSG00000003423	Pih1d1	protein_coding	88.4274	68.6654	0.776518	0.211591
chr7:45122387-45124389	ENSMUSG00000003429	Rps11	protein_coding	8081.11	7072.62	0.875205	0.110853
chr7:28314897-28338719	ENSMUSG00000003435	Supt5	protein_coding	4.24777	6.89738	1.62376	0.740749
chr7:28293552-28302238	ENSMUSG00000003436	Dll3	protein_coding	9.76083	2.15536	0.220817	5.8773e-07
chr7:28392950-28399388	ENSMUSG00000003437	Paf1	protein_coding	9.10181	11.2761	1.23888	0.23856
chr7:28305515-28312072	ENSMUSG00000003438	Timm50	protein_coding	156.633	213.913	1.36569	0.0200003
chr7:28386145-28392708	ENSMUSG00000003444	Med29	protein_coding	59.0353	60.1571	1.019	0.915594
chr6:149408983-149563329	ENSMUSG00000003452	Bicd1	protein_coding	0.688159	0.1	0.145315	0.00642592
chr1:172066012-172082795	ENSMUSG00000003458	Ncstn	protein_coding	2.79751	6.31255	2.25649	0.00148374
chr1:172126754-172136493	ENSMUSG00000003464	Pex19	protein_coding	13.5805	10.7045	0.788222	0.20966
chr14:70457475-70468832	ENSMUSG00000003469	Phyhip	protein_coding	0.261119	0.301422	1.15435	0.978661
chr6:29200433-29216364	ENSMUSG00000003500	Impdh1	protein_coding	7.46252	16.5805	2.22184	0.000896564
chr11:101971142-101987013	ENSMUSG00000003518	Dusp3	protein_coding	1.48667	6.92326	4.65689	2.93883e-07
chr16:18060356-18090203	ENSMUSG00000003526	Prodh	protein_coding	16.6303	9.23316	0.555202	0.0213561
chr16:17900710-17911348	ENSMUSG00000003527	Dgcr14	protein_coding	4.95151	3.88068	0.783737	0.223112
chr16:17925210-17928219	ENSMUSG00000003528	Slc25a1	protein_coding	34.6497	78.7156	2.27175	7.59113e-08
chr16:18052859-18071632	ENSMUSG00000003531	Dgcr6	protein_coding	97.0222	73.1287	0.753732	0.0531632
chr17:35681566-35704621	ENSMUSG00000003534	Ddr1	protein_coding	0.690399	0.804728	1.1656	0.611795
chr4:130164453-130175122	ENSMUSG00000028776	Tinagl1	protein_coding	2.45031	53.4818	21.8265	2.66674e-38
chr17:46630630-46645144	ENSMUSG00000003546	Klc4	protein_coding	2.29467	3.01304	1.31306	0.403757
chr7:19344777-19356524	ENSMUSG00000003549	Ercc1	protein_coding	98.3126	50.3849	0.512497	0.000119596
chr19:46707442-46741095	ENSMUSG00000003559	As3mt	protein_coding	8.01128	18.0291	2.25046	3.41829e-05
chr8:70282826-70294361	ENSMUSG00000003573	Homer3	protein_coding	7.19016	18.2548	2.53886	0.000110987
chr8:70382354-70439579	ENSMUSG00000003575	Crtc1	protein_coding	1.54483	1.05023	0.679837	0.107351
chr11:4135201-4141172	ENSMUSG00000003581	Rnf215	protein_coding	1.00186	1.35286	1.35035	0.456688
chr11:4097038-4123415	ENSMUSG00000003585	Sec14l2	protein_coding	0.161047	0.167988	1.0431	0.897149
chr2:112492963-112634573	ENSMUSG00000003604	Aven	protein_coding	3.60597	1.67578	0.464725	0.0357252
chr5:8966032-8997324	ENSMUSG00000003623	Crot	protein_coding	4.68481	8.99865	1.92081	0.00231506
chr4:133847289-133887797	ENSMUSG00000003644	Rps6ka1	protein_coding	13.4512	27.452	2.04085	2.09629e-06
chr8:110142538-110168206	ENSMUSG00000003657	Calb2	protein_coding	0.553284	0.204203	0.369074	0.256238
chr2:127208385-127240451	ENSMUSG00000003660	Snrnp200	protein_coding	4.6323	4.27975	0.923892	0.685542
chr2:127240937-127247816	ENSMUSG00000003662	Ciao1	protein_coding	20.6743	27.1803	1.31468	0.416071
chr19:8772521-8786417	ENSMUSG00000003680	Taf6l	protein_coding	37.7311	76.1432	2.01805	0.00135377
chr1:121304352-121332589	ENSMUSG00000003721	Insig2	protein_coding	10.2694	16.3822	1.59524	0.265447
chr4:129643979-129672767	ENSMUSG00000003731	Kpna6	protein_coding	2.10163	3.27128	1.55655	0.0601748
chr10:53904787-54075796	ENSMUSG00000003746	Man1a	protein_coding	0.249472	0.401219	1.60827	0.299911
chr7:27207171-27228628	ENSMUSG00000003752	Itpkc	protein_coding	0.518814	0.686834	1.32386	0.584498
chr7:27233022-27262252	ENSMUSG00000003762	Adck4	protein_coding	2.71453	2.43625	0.897487	0.176117
chr18:34598614-34624601	ENSMUSG00000003778	Brd8	protein_coding	58.9077	41.0344	0.696589	0.0910809
chr18:34624623-34633265	ENSMUSG00000003779	Kif20a	protein_coding	16.8993	10.9177	0.646042	0.848623
chr8:84856988-84869257	ENSMUSG00000003808	Farsa	protein_coding	42.713	35.3178	0.826865	0.252505
chr8:84886392-84893921	ENSMUSG00000003809	Gcdh	protein_coding	10.9457	9.48165	0.866249	0.538094
chr4:116306761-116464183	ENSMUSG00000003810	Mast2	protein_coding	1.70957	1.76044	1.02976	0.852009
chr8:84908559-84922915	ENSMUSG00000003812	Dnase2a	protein_coding	8.84704	9.42748	1.06561	0.0723094
chr8:84834018-84840665	ENSMUSG00000003813	Rad23a	protein_coding	48.5446	41.4582	0.854023	0.270086
chr8:84841849-84846934	ENSMUSG00000003814	Calr	protein_coding	74.9913	380.646	5.07587	3.74491e-27
chr8:84872110-84888221	ENSMUSG00000003824	Syce2	protein_coding	445.106	211.186	0.474462	2.09406e-10
chr8:107293469-107379517	ENSMUSG00000003847	Nfat5	protein_coding	2.34309	2.21098	0.943617	0.118597
chr8:107412485-107425051	ENSMUSG00000003848	Nob1	protein_coding	87.3851	57.793	0.66136	0.000638726
chr8:107388224-107403206	ENSMUSG00000003849	Nqo1	protein_coding	19.5504	5.14451	0.263141	3.68243e-10
chr7:45339125-45367019	ENSMUSG00000003863	Ppfia3	protein_coding	1.83548	0.823208	0.448497	0.020124
chr7:45434843-45456619	ENSMUSG00000003865	Gys1	protein_coding	8.50455	2.68108	0.315253	0.000178572
chr7:45421851-45438096	ENSMUSG00000003868	Ruvbl2	protein_coding	91.8138	43.7645	0.476666	4.55996e-10
chr7:45367890-45370583	ENSMUSG00000003872	Lin7b	protein_coding	1.36176	0.986049	0.724101	0.606224
chr7:45461694-45466898	ENSMUSG00000003873	Bax	protein_coding	656.784	273.403	0.416274	7.91518e-17
chr10:71225463-71238280	ENSMUSG00000003923	Tfam	protein_coding	20.4358	11.0902	0.542685	0.0588885
chr17:33329341-33358878	ENSMUSG00000003929	Zfp81	protein_coding	0.360734	0.466286	1.2926	0.654178
chr11:90187683-90278589	ENSMUSG00000003948	Mmd	protein_coding	3.28617	1.93332	0.58832	0.112971
chr16:36043843-36071515	ENSMUSG00000003955	Fam162a	protein_coding	420.74	251.536	0.597844	7.6282e-06
chr15:76904070-76906318	ENSMUSG00000003970	Rpl8	protein_coding	3265.11	2399.85	0.734997	0.00312853
chr13:91460282-91703429	ENSMUSG00000003992	Ssbp2	protein_coding	1.74937	0.923593	0.527959	0.188727
chr11:26386134-26471876	ENSMUSG00000004018	Fancl	protein_coding	7.6764	5.76591	0.751123	0.313239
chr7:24462499-24475873	ENSMUSG00000046223	Plaur	protein_coding	8.40657	121.239	14.4219	1.78208e-83
chr3:107926333-107931817	ENSMUSG00000004035	Gstm7	protein_coding	0.780054	1.91254	2.4518	0.205712
chr3:107963695-107969283	ENSMUSG00000004038	Gstm3	protein_coding	1.48524	0.393886	0.2652	0.0807631
chr2:167538194-167542814	ENSMUSG00000042821	Snai1	protein_coding	0.420142	4.53154	10.7858	9.99165e-07
chr11:100859350-100885169	ENSMUSG00000004043	Stat5a	protein_coding	0.348271	0.565379	1.62339	0.619785
chr11:100956732-100970887	ENSMUSG00000004044	Ptrf	protein_coding	1.1147	0.762245	0.683813	0.41293
chr19:5689130-5702862	ENSMUSG00000004054	Map3k11	protein_coding	0.779928	1.57449	2.01876	0.0898252
chr7:27591551-27640826	ENSMUSG00000004056	Akt2	protein_coding	1.87197	3.27552	1.74977	0.0398037
chr16:4639988-4707695	ENSMUSG00000004069	Dnaja3	protein_coding	10.249	8.52603	0.831889	0.270263
chr16:4726360-4766742	ENSMUSG00000004070	Hmox2	protein_coding	31.8409	32.7901	1.02981	0.567792
chr16:4750347-4790292	ENSMUSG00000004071	Cdip1	protein_coding	2.56566	4.71712	1.83856	0.0600856
chr2:72285636-72442610	ENSMUSG00000004085	Zak	protein_coding	1.48706	1.55814	1.0478	0.0856605
chr9:14500616-14510577	ENSMUSG00000004096	Cwc15	protein_coding	152.504	133.474	0.875219	0.437203
chr2:102811140-102901665	ENSMUSG00000005087	Cd44	protein_coding	0.1	0.360613	3.60613	0.000923317
chr9:20888174-20892178	ENSMUSG00000004100	Ppan	protein_coding	39.9371	40.2771	1.00851	0.879033
chr2:24603886-24763152	ENSMUSG00000004113	Cacna1b	protein_coding	0.305741	0.53315	1.7438	0.332741
chr3:138143447-138159821	ENSMUSG00000004127	Trmt10a	protein_coding	23.4997	20.8408	0.886856	0.531266
chr12:38779379-38868215	ENSMUSG00000004151	Etv1	protein_coding	0.99529	0.45248	0.454621	0.057415
chr15:76660640-76668196	ENSMUSG00000004187	Kifc2	protein_coding	4.60174	11.2173	2.43763	1.1682e-06
chr10:60277626-60302597	ENSMUSG00000004207	Psap	protein_coding	8.11836	7.82181	0.963472	0.73028
chrX:74393289-74453854	ENSMUSG00000004221	Ikbkg	protein_coding	0.769295	1.41254	1.83615	0.129572
chr19:44756044-44837871	ENSMUSG00000004231	Pax2	protein_coding	0.193595	0.1	0.516542	0.148316
chr3:99141067-99239186	ENSMUSG00000004233	Wars2	protein_coding	0.284013	0.966131	3.40171	0.0308953
chr6:124739188-124756524	ENSMUSG00000004263	Atn1	protein_coding	1.44819	3.07667	2.1245	0.0212261
chr6:124712335-124716950	ENSMUSG00000004264	Phb2	protein_coding	380.675	313.952	0.824726	0.114111
chr6:124720706-124738714	ENSMUSG00000004266	Ptpn6	protein_coding	7.78386	4.62473	0.594144	0.0715299
chr6:124760052-124769673	ENSMUSG00000004267	Eno2	protein_coding	0.303227	0.344212	1.13516	0.996415
chr6:124704380-124712178	ENSMUSG00000004268	Emg1	protein_coding	372.835	279.171	0.748779	0.0357581
chr6:124663026-124704418	ENSMUSG00000004270	Lpcat3	protein_coding	10.4176	27.776	2.66627	1.49325e-07
chr6:29467717-29470512	ENSMUSG00000004285	Atp6v1f	protein_coding	694.792	776.586	1.11773	0.253525
chrX:7153809-7319358	ENSMUSG00000004317	Clcn5	protein_coding	0.159559	6.31498	39.5778	3.0441e-48
chr8:60910388-60983300	ENSMUSG00000004319	Clcn3	protein_coding	7.00228	8.72608	1.24618	0.344027
chr7:17031506-17062427	ENSMUSG00000004328	Hif3a	protein_coding	0.577749	0.545924	0.944916	0.940093
chr13:21312216-21319624	ENSMUSG00000004341	Gpx6	protein_coding	1.3912	0.893873	0.64252	0.838454
chr10:88746606-88826814	ENSMUSG00000004356	Utp20	protein_coding	2.05894	2.50025	1.21434	0.318747
chr1:80264922-80340480	ENSMUSG00000004364	Cul3	protein_coding	11.3771	11.2672	0.990342	0.215332
chr7:4773054-4782857	ENSMUSG00000004371	Il11	protein_coding	0.427599	0.1	0.233864	0.0564079
chr8:72814598-73353540	ENSMUSG00000004383	Large	protein_coding	0.394564	0.556378	1.41011	0.61435
chr11:6258918-6267772	ENSMUSG00000004393	Ddx56	protein_coding	47.8149	45.1114	0.943458	0.593746
chr11:6270368-6274870	ENSMUSG00000004394	Tmed4	protein_coding	12.1977	13.0436	1.06935	0.829628
chr6:120891929-120916853	ENSMUSG00000004446	Bid	protein_coding	12.6335	7.37656	0.583889	0.00271953
chr10:23894687-23905343	ENSMUSG00000037440	Vnn1	protein_coding	0.1	1.8918	18.918	5.31114e-06
chr5:122158277-122175273	ENSMUSG00000004455	Ppp1cc	protein_coding	24.1238	24.129	1.00021	0.852153
chr16:22857844-22879634	ENSMUSG00000004460	Dnajb11	protein_coding	58.7657	181.21	3.0836	1.41923e-20
chr16:22813214-22857569	ENSMUSG00000004462	Tbccd1	protein_coding	1.58007	2.19466	1.38896	0.651392
chr7:44303769-44306959	ENSMUSG00000004473	Clec11a	protein_coding	0.930589	1.40797	1.51299	0.57901
chr7:12965837-12974236	ENSMUSG00000004500	Zfp324	protein_coding	0.222621	0.401448	1.80328	0.515235
chr5:113842435-113908758	ENSMUSG00000004530	Coro1c	protein_coding	7.87669	11.6637	1.48078	0.412585
chr6:52713728-52766780	ENSMUSG00000004535	Tax1bp1	protein_coding	33.4032	30.7196	0.919659	0.489979
chr7:18813936-18821607	ENSMUSG00000004540	Psg17	protein_coding	0.1	0.230247	2.30247	0.0224679
chr14:51905270-51913488	ENSMUSG00000004558	Ndrg2	protein_coding	8.58704	2.23023	0.25972	4.24846e-07
chr14:51884841-51893039	ENSMUSG00000004561	Mettl17	protein_coding	1.28958	3.45768	2.68125	0.182339
chr14:51984718-52006251	ENSMUSG00000004562	Arhgef40	protein_coding	41.3273	20.4535	0.494914	0.083695
chr8:3515383-3544266	ENSMUSG00000004565	Pnpla6	protein_coding	1.5377	2.7418	1.78306	0.0171896
chr8:3500456-3515232	ENSMUSG00000004567	Mcoln1	protein_coding	17.8214	45.6275	2.56027	4.36759e-06
chr8:3393005-3456601	ENSMUSG00000004568	Arhgef18	protein_coding	1.57872	1.17639	0.745153	0.11949
chr3:142790901-142882004	ENSMUSG00000004591	Pkn2	protein_coding	31.004	36.0654	1.16325	0.177935
chr7:43444107-43457800	ENSMUSG00000004610	Etfb	protein_coding	282.019	420.345	1.49048	0.00140138
chr8:3630954-3643644	ENSMUSG00000004626	Stxbp2	protein_coding	44.1987	170.487	3.85729	1.38732e-30
chr8:3623370-3625545	ENSMUSG00000004630	Pcp2	protein_coding	0.293052	0.323636	1.10436	0.55277
chr6:4674349-4747204	ENSMUSG00000004631	Sgce	protein_coding	1.74687	2.10828	1.2069	0.584045
chr6:54039553-54301810	ENSMUSG00000004633	Chn2	protein_coding	0.430219	5.1139	11.8867	1.07506e-08
chr8:114439654-115352708	ENSMUSG00000004637	Wwox	protein_coding	3.06791	4.7865	1.56018	0.0816978
chr5:33634951-33652574	ENSMUSG00000004642	Slbp	protein_coding	29.5887	37.698	1.27407	0.48798
chr7:87427404-87493411	ENSMUSG00000004651	Tyr	protein_coding	0.128054	0.1	0.780922	0.797358
chr9:57790352-57836793	ENSMUSG00000004661	Arid3b	protein_coding	7.66259	4.46289	0.582426	0.914099
chr10:79988583-79996062	ENSMUSG00000004665	Cnn2	protein_coding	11.3792	13.0022	1.14262	0.553277
chr10:80035948-80039795	ENSMUSG00000004667	Polr2e	protein_coding	359.744	224.945	0.625291	1.37296e-05
chr8:71272713-71360712	ENSMUSG00000004677	Myo9b	protein_coding	1.18606	1.19798	1.01005	0.934623
chr11:4091479-4095445	ENSMUSG00000004748	Mtfp1	protein_coding	9.14538	10.1291	1.10757	0.724173
chr1:33719886-33742564	ENSMUSG00000004768	Rab23	protein_coding	5.52208	4.31941	0.782208	0.615694
chr9:64715298-64737758	ENSMUSG00000004771	Rab11a	protein_coding	191.999	715.035	3.72417	2.42062e-29
chr12:85219480-85226628	ENSMUSG00000004788	Eif2b2	protein_coding	59.3759	42.3594	0.71341	0.107972
chr12:85110832-85134091	ENSMUSG00000004789	Dlst	protein_coding	4.43268	8.7823	1.98126	0.00299623
chr12:85166638-85177296	ENSMUSG00000004791	Pgf	protein_coding	3.37399	0.658736	0.19524	0.000326279
chr11:61775648-61855073	ENSMUSG00000004798	Ulk2	protein_coding	0.693375	0.280902	0.405123	0.285446
chr16:65539132-65562697	ENSMUSG00000004843	Chmp2b	protein_coding	8.51951	40.6578	4.77231	3.00647e-23
chr5:136987018-136996648	ENSMUSG00000004846	Plod3	protein_coding	3.86278	19.0386	4.92874	9.43489e-18
chr5:137034992-137046135	ENSMUSG00000004849	Ap1s1	protein_coding	49.679	81.0207	1.63089	0.001171
chr17:28769306-28778698	ENSMUSG00000004864	Mapk13	protein_coding	10.6073	3.28511	0.309704	4.72153e-06
chr17:28587647-28622521	ENSMUSG00000004865	Srpk1	protein_coding	104.188	86.119	0.826572	0.0308817
chr1:181815334-181843046	ENSMUSG00000004880	Lbr	protein_coding	10.9042	6.63541	0.608517	0.0346985
chr3:87948665-87953376	ENSMUSG00000004885	Crabp2	protein_coding	9.42574	4.88438	0.518195	0.0467896
chr3:87971077-87980451	ENSMUSG00000004891	Nes	protein_coding	0.219527	0.212867	0.96966	0.946219
chr3:87987530-88000230	ENSMUSG00000004892	Bcan	protein_coding	0.380029	0.451856	1.189	0.55616
chr3:87858902-87885608	ENSMUSG00000004895	Prcc	protein_coding	1.05343	1.61564	1.5337	0.574408
chr3:87922600-87930717	ENSMUSG00000004896	Rrnad1	protein_coding	4.9967	4.1967	0.839893	0.901424
chr3:87906320-87916132	ENSMUSG00000004897	Hdgf	protein_coding	80.441	77.1317	0.958861	0.469522
chr10:81070034-81082559	ENSMUSG00000004929	Thop1	protein_coding	15.1776	9.69653	0.638873	0.0050407
chr10:81268171-81273246	ENSMUSG00000004931	Apba3	protein_coding	3.63807	4.52339	1.24335	0.207058
chr10:81252934-81263365	ENSMUSG00000004933	Matk	protein_coding	0.388521	0.1	0.257386	0.0670252
chr10:81153265-81167923	ENSMUSG00000004934	Pias4	protein_coding	9.419	11.6985	1.24201	0.447434
chr9:64185769-64253631	ENSMUSG00000004936	Map2k1	protein_coding	14.8071	15.731	1.0624	0.858732
chr10:81044074-81060178	ENSMUSG00000004937	Sgta	protein_coding	32.1652	49.1328	1.52751	0.00153435
chr17:5410869-5440259	ENSMUSG00000004945	Tmem242	protein_coding	171.308	160.439	0.93655	0.532952
chr5:135994799-136032872	ENSMUSG00000004947	Dtx2	protein_coding	3.07563	2.77807	0.903254	0.621489
chr5:135980098-135988624	ENSMUSG00000004948	Zp3	protein_coding	2.76153	1.07253	0.388383	0.12771
chr5:135887918-135889563	ENSMUSG00000004951	Hspb1	protein_coding	533.732	948.878	1.77782	2.2983e-08
chr5:136083915-136111860	ENSMUSG00000004952	Rasa4	protein_coding	1.1261	0.80852	0.717985	0.184479
chr7:4539767-4546567	ENSMUSG00000004961	Syt5	protein_coding	1.21716	0.129602	0.106479	0.0241892
chr6:51460433-51469894	ENSMUSG00000004980	Hnrnpa2b1	protein_coding	147.153	132.327	0.899251	0.0376893
chr8:84257794-84270380	ENSMUSG00000004994	Ccdc130	protein_coding	8.11958	4.94864	0.609471	0.0380678
chr8:84249905-84257326	ENSMUSG00000004996	Mri1	protein_coding	27.7377	30.2757	1.0915	0.895152
chr3:146729573-146812990	ENSMUSG00000005034	Prkacb	protein_coding	1.22077	1.58567	1.29891	0.324225
chr11:119343424-119355536	ENSMUSG00000005043	Sgsh	protein_coding	0.1	0.323158	3.23158	0.0130173
chr4:152338650-152390194	ENSMUSG00000005045	Chd5	protein_coding	2.26108	0.1	0.0442266	0.00310469
chr10:78425669-78427619	ENSMUSG00000005054	Cstb	protein_coding	266.433	1404	5.26963	5.95972e-42
chr5:136218146-136246556	ENSMUSG00000005057	Sh2b2	protein_coding	0.544552	0.697631	1.28111	0.530098
chr6:124396815-124415067	ENSMUSG00000005069	Pex5	protein_coding	2.60776	4.18412	1.60449	0.0474563
chr12:72085588-72101461	ENSMUSG00000005078	Jkamp	protein_coding	38.6872	57.1026	1.476	0.0173364
chr10:78041946-78063622	ENSMUSG00000000730	Dnmt3l	protein_coding	39.6791	136.786	3.4473	1.93829e-21
chr2:118388617-118475234	ENSMUSG00000005102	Eif2ak4	protein_coding	2.85813	3.94231	1.37933	0.0777692
chr5:38526812-38563221	ENSMUSG00000005103	Wdr1	protein_coding	6.67628	14.6604	2.19589	3.11628e-06
chr15:66929320-66969640	ENSMUSG00000005125	Ndrg1	protein_coding	0.597784	0.952771	1.59384	0.783279
chr9:53405285-53432803	ENSMUSG00000005131	4930550C14Rik	protein_coding	0.346747	0.733124	2.1143	0.485043
chr8:85083268-85098739	ENSMUSG00000005142	Man2b1	protein_coding	2.97328	5.33621	1.79472	0.00049239
chr14:99298690-99313405	ENSMUSG00000005148	Klf5	protein_coding	20.7268	34.9116	1.68437	0.000211024
chr8:85075034-85081306	ENSMUSG00000005150	Wdr83	protein_coding	77.8652	53.7439	0.690218	0.174699
chr8:84969586-84974834	ENSMUSG00000005161	Prdx2	protein_coding	672.517	633.75	0.942355	0.651469
chr11:69733996-69758637	ENSMUSG00000005198	Polr2a	protein_coding	6.99546	6.73944	0.963401	0.905159
chr11:69673114-69682084	ENSMUSG00000005204	Senp3	protein_coding	183.371	107.6	0.586791	0.000168654
chr6:54595110-54645839	ENSMUSG00000005225	Plekha8	protein_coding	0.938507	0.74497	0.793782	0.621645
chr2:69193894-69206194	ENSMUSG00000005233	Spc25	protein_coding	217.797	215.272	0.988404	0.221557
chr16:97741932-97763737	ENSMUSG00000005251	Ripk4	protein_coding	0.798382	2.41136	3.02031	0.00165162
chr16:18811778-18835261	ENSMUSG00000005262	Ufd1l	protein_coding	20.9019	26.5911	1.27218	0.474639
chr5:33739672-33782817	ENSMUSG00000005299	Letm1	protein_coding	7.6331	12.5838	1.64858	0.00457114
chr13:58176155-58215653	ENSMUSG00000005312	Ubqln1	protein_coding	13.0987	8.7899	0.671051	0.00678478
chr13:55152639-55168759	ENSMUSG00000005320	Fgfr4	protein_coding	0.642969	0.95444	1.48443	0.414572
chr15:77915046-77929006	ENSMUSG00000005354	Txn2	protein_coding	415.552	361.466	0.869845	0.504528
chr15:8634123-8710764	ENSMUSG00000005360	Slc1a3	protein_coding	9.49972	8.03281	0.845584	0.506882
chr6:106778248-106800074	ENSMUSG00000005362	Crbn	protein_coding	4.43201	3.9262	0.885873	0.573088
chr17:87975049-87990883	ENSMUSG00000005370	Msh6	protein_coding	12.3337	5.61003	0.454856	0.000244641
chr17:87990858-88065291	ENSMUSG00000005371	Fbxo11	protein_coding	2.62549	2.22867	0.848859	0.939032
chr5:135089889-135138382	ENSMUSG00000005373	Mlxipl	protein_coding	0.21743	0.18407	0.846572	0.958536
chr5:135149656-135165760	ENSMUSG00000005374	Tbl2	protein_coding	0.65019	3.73562	5.74542	0.00177468
chr5:135052956-135064959	ENSMUSG00000005378	Wbscr22	protein_coding	104.865	74.4896	0.710338	0.00385727
chr13:13437601-13512275	ENSMUSG00000005397	Nid1	protein_coding	1.37747	3.54758	2.57543	4.35241e-05
chr8:75109527-75128439	ENSMUSG00000005410	Mcm5	protein_coding	35.4756	22.7182	0.640391	0.00114818
chr8:75093590-75100596	ENSMUSG00000005413	Hmox1	protein_coding	27.6647	48.083	1.73806	0.000207309
chr11:59661304-59780860	ENSMUSG00000005417	Mprip	protein_coding	5.81728	10.4208	1.79136	0.00487572
chr7:25267703-25294159	ENSMUSG00000005442	Cic	protein_coding	41.2737	54.8017	1.32776	0.644587
chr7:25295048-25297986	ENSMUSG00000005447	Pafah1b3	protein_coding	111.404	157.407	1.41294	0.0227465
chr8:84030286-84042575	ENSMUSG00000005465	Il27ra	protein_coding	0.307349	0.239347	0.778746	0.721776
chr8:83972977-83996445	ENSMUSG00000005469	Prkaca	protein_coding	10.0971	15.2964	1.51493	0.0331048
chr8:83955506-83970197	ENSMUSG00000005470	Asf1b	protein_coding	30.5766	16.0241	0.524064	0.00011709
chr8:83715176-83726892	ENSMUSG00000005481	Ddx39	protein_coding	378.321	377.311	0.99733	0.836254
chr8:83608174-83611902	ENSMUSG00000005483	Dnajb1	protein_coding	38.008	46.4408	1.22187	0.195261
chr1:87945118-88008551	ENSMUSG00000005501	Usp40	protein_coding	2.12688	3.24948	1.52782	0.473347
chr2:90904739-90911626	ENSMUSG00000005505	Kbtbd4	protein_coding	0.537387	0.996007	1.85343	0.461182
chr2:90940381-91019497	ENSMUSG00000005506	Celf1	protein_coding	9.67919	11.1652	1.15352	0.255778
chr2:90894633-90904827	ENSMUSG00000005510	Ndufs3	protein_coding	189.765	179.041	0.943488	0.498894
chr5:135670032-135735326	ENSMUSG00000005514	Por	protein_coding	4.5315	4.54594	1.00319	0.169599
chr7:67952858-68226780	ENSMUSG00000005533	Igf1r	protein_coding	2.11054	0.987317	0.467804	0.00618718
chr8:3150921-3279617	ENSMUSG00000005534	Insr	protein_coding	0.150396	0.293452	1.9512	0.202788
chr8:3681736-3694174	ENSMUSG00000005540	Fcer2a	protein_coding	0.220131	0.1	0.454276	0.062938
chr7:30712208-30725535	ENSMUSG00000005553	Atp4a	protein_coding	0.517878	0.197284	0.380948	0.272461
chr7:13024151-13031035	ENSMUSG00000005566	Trim28	protein_coding	268.286	163.157	0.608145	2.74393e-05
chr7:13035119-13038275	ENSMUSG00000005575	Ube2m	protein_coding	13.0772	37.6883	2.88199	2.07245e-08
chr7:111028950-111056377	ENSMUSG00000005609	Ctr9	protein_coding	9.27395	6.44762	0.69524	0.611707
chr7:111070567-111083030	ENSMUSG00000005610	Eif4g2	protein_coding	24.9049	35.1514	1.41142	0.0751871
chr16:32430920-32475070	ENSMUSG00000005615	Pcyt1a	protein_coding	0.879702	2.3417	2.66192	1.67646e-05
chr7:80993680-81045164	ENSMUSG00000005621	Zfp592	protein_coding	0.428241	0.610134	1.42474	0.539329
chr3:95032693-95042614	ENSMUSG00000005625	Psmd4	protein_coding	399.966	278.452	0.696188	0.00685759
chr3:95124475-95129209	ENSMUSG00000005628	Tmod4	protein_coding	0.543675	0.107227	0.197226	0.946898
chr12:54746348-54795703	ENSMUSG00000005656	Snx6	protein_coding	79.2739	138.618	1.74859	2.00289e-05
chr6:83305690-83317606	ENSMUSG00000005667	Mthfd2	protein_coding	84.897	22.8004	0.268566	2.14048e-23
chr5:75574915-75656722	ENSMUSG00000005672	Kit	protein_coding	1.84931	1.44603	0.781927	0.0947278
chr1:171216010-171222514	ENSMUSG00000005674	Tomm40l	protein_coding	4.3686	4.62112	1.0578	0.0045627
chr1:171225053-171226379	ENSMUSG00000005681	Apoa2	protein_coding	76.8391	17.2519	0.22452	8.03223e-11
chr10:128303334-128321358	ENSMUSG00000005682	Pan2	protein_coding	1.41976	2.37071	1.66979	0.150409
chr10:128337831-128362479	ENSMUSG00000005683	Cs	protein_coding	18.8119	22.2287	1.18163	0.172743
chr7:110768205-110812405	ENSMUSG00000005686	Ampd3	protein_coding	1.00217	0.542804	0.541629	0.0258215
chr3:103171654-103179166	ENSMUSG00000005687	Bcas2	protein_coding	193.932	162.142	0.836074	0.0838692
chrX:42502452-42529330	ENSMUSG00000005696	Sh2d1a	protein_coding	0.187693	0.1	0.532786	0.537234
chr2:153649449-153687730	ENSMUSG00000027478	Dnmt3b	protein_coding	6.1494	20.4187	3.32044	2.33697e-13
chr8:105701153-105703493	ENSMUSG00000005699	Pard6a	protein_coding	19.2447	15.047	0.781876	0.198931
chr8:105566697-105637393	ENSMUSG00000005705	Agrp	protein_coding	1.53847	0.218184	0.141819	0.0341543
chr16:4544660-4559720	ENSMUSG00000005718	Tfap4	protein_coding	1.67537	1.13495	0.677434	0.327256
chr16:18239783-18248732	ENSMUSG00000005732	Ranbp1	protein_coding	1444.41	1210.2	0.837844	0.035934
chr3:94954074-94961561	ENSMUSG00000005774	Rfx5	protein_coding	0.347774	0.1	0.287543	0.884384
chr3:94884092-94886961	ENSMUSG00000005779	Psmb4	protein_coding	355.673	373.272	1.04948	0.663549
chr2:122681232-122702663	ENSMUSG00000005802	Slc30a4	protein_coding	0.130579	1.28768	9.86126	1.62657e-06
chr2:122738502-122749475	ENSMUSG00000005804	Bloc1s6	protein_coding	5.8887	9.62551	1.63457	0.403545
chr3:138458955-138489515	ENSMUSG00000005813	Metap1	protein_coding	9.4885	11.2979	1.19069	0.578029
chr17:57234913-57247641	ENSMUSG00000005823	Gpr108	protein_coding	2.40598	6.67619	2.77483	0.000420645
chr18:11052509-11085635	ENSMUSG00000005836	Gata6	protein_coding	1.634	21.3131	13.0436	1.62648e-43
chr16:11192969-11203331	ENSMUSG00000005846	Rsl1d1	protein_coding	167.19	108.407	0.648404	2.71792e-05
chr18:34220923-34322189	ENSMUSG00000005871	Apc	protein_coding	2.47425	0.863665	0.349062	0.494581
chr18:34344888-34373415	ENSMUSG00000005873	Reep5	protein_coding	14.599	130.355	8.929	1.41189e-70
chr2:156008044-156018279	ENSMUSG00000005881	Ergic3	protein_coding	210.519	346.936	1.64801	5.90366e-05
chr2:155846893-155930310	ENSMUSG00000005882	Uqcc1	protein_coding	32.8301	23.185	0.70621	0.190075
chr1:13139104-13374083	ENSMUSG00000005886	Ncoa2	protein_coding	0.335651	1.7529	5.22238	0.222675
chr6:92242060-92244650	ENSMUSG00000005892	Trh	protein_coding	53.6947	12.2142	0.227474	5.84536e-20
chr6:92091389-92173057	ENSMUSG00000005893	Nr2c2	protein_coding	11.0052	16.1756	1.46982	0.269201
chr10:94148022-94197211	ENSMUSG00000005897	Nr2c1	protein_coding	0.471697	0.749781	1.58954	0.270227
chr16:17619353-17644828	ENSMUSG00000005899	Smpd4	protein_coding	4.36655	3.91714	0.897077	0.552674
chr5:3596065-3637232	ENSMUSG00000005907	Pex1	protein_coding	2.56494	3.44263	1.34219	0.686527
chr17:28951949-28969549	ENSMUSG00000005936	Kctd20	protein_coding	3.96886	4.34851	1.09566	0.574027
chr11:73090582-73147446	ENSMUSG00000005947	Itgae	protein_coding	1.46298	0.32025	0.218902	0.00107105
chr11:73183595-73199042	ENSMUSG00000005949	Ctns	protein_coding	0.667061	4.26005	6.38629	2.09586e-07
chr11:73160420-73172685	ENSMUSG00000005950	P2rx5	protein_coding	0.187139	0.1	0.534362	0.749341
chr16:21204754-21223305	ENSMUSG00000005958	Ephb3	protein_coding	0.737588	5.84122	7.91937	2.09168e-10
chr3:94612756-94658872	ENSMUSG00000005968	Tuft1	protein_coding	0.646769	1.19378	1.84576	0.106286
chr2:105386290-105399319	ENSMUSG00000005973	Rcn1	protein_coding	13.7521	39.5088	2.87293	2.01941e-11
chr16:4036941-4040024	ENSMUSG00000005980	Dnase1	protein_coding	0.68357	2.18244	3.19272	0.845606
chr16:4039970-4077827	ENSMUSG00000005981	Trap1	protein_coding	22.0384	12.6812	0.575413	0.00384843
chr16:3872374-3904780	ENSMUSG00000005982	Naa60	protein_coding	1.86211	1.54095	0.827524	0.896691
chr16:3895178-3908689	ENSMUSG00000005983	1700037C18Rik	protein_coding	1.61779	2.05506	1.2703	0.257302
chr19:4270179-4283137	ENSMUSG00000005986	Ankrd13d	protein_coding	3.63064	3.8856	1.07022	0.479208
chr1:150392837-150449935	ENSMUSG00000006005	Tpr	protein_coding	133.404	156.855	1.17579	0.613511
chr1:150319416-150333906	ENSMUSG00000006007	Pdc	protein_coding	0.342481	0.1	0.291987	0.261797
chr1:150361304-150393080	ENSMUSG00000006010	BC003331	protein_coding	3.73895	7.78105	2.08108	7.38303e-05
chr1:150449411-150466165	ENSMUSG00000006014	Prg4	protein_coding	1.29283	1.08333	0.837953	0.498023
chr7:16197146-16222037	ENSMUSG00000006019	Dhx34	protein_coding	1.11812	1.65803	1.48287	0.329765
chr7:16119894-16127516	ENSMUSG00000006021	Kptn	protein_coding	2.34108	2.909	1.24259	0.428285
chr7:16098457-16117975	ENSMUSG00000006024	Napa	protein_coding	38.4396	61.1504	1.59082	0.000253189
chr18:36666680-36679366	ENSMUSG00000006050	Sra1	protein_coding	169.04	282.79	1.67292	3.7394e-05
chr11:96099325-96111964	ENSMUSG00000006056	Calcoco2	protein_coding	16.9866	2.89093	0.17019	2.42152e-11
chr11:96068851-96075670	ENSMUSG00000006057	Atp5g1	protein_coding	1871.09	1750.79	0.935708	0.352629
chr11:96034884-96047430	ENSMUSG00000006058	Snf8	protein_coding	28.1715	48.267	1.71332	0.000331686
chr7:30224130-30232272	ENSMUSG00000006095	Tbcb	protein_coding	531.967	422.666	0.794534	0.0662739
chr11:75630987-75648871	ENSMUSG00000006127	Inpp5k	protein_coding	4.25505	3.9367	0.925182	0.606063
chr16:17451986-17486255	ENSMUSG00000006134	Crkl	protein_coding	0.328764	0.373845	1.13712	0.962587
chr5:136054491-136064326	ENSMUSG00000006143	Upk3bl	protein_coding	1.67285	0.541003	0.323403	0.210731
chr7:4460673-4479404	ENSMUSG00000006154	Eps8l1	protein_coding	0.859785	1.79366	2.08617	0.0549202
chr11:45852050-45910625	ENSMUSG00000006169	Clint1	protein_coding	4.75164	9.31871	1.96116	0.00240138
chr13:22002175-22009742	ENSMUSG00000006179	Prss16	protein_coding	0.936032	1.00276	1.07129	0.687337
chr13:29191745-29855674	ENSMUSG00000006191	Cdkal1	protein_coding	2.91252	3.04956	1.04705	0.651099
chrX:37826909-37829857	ENSMUSG00000006200	Rhox6	protein_coding	0.673964	7.02842	10.4285	2.52094e-05
chr7:130936110-130985660	ENSMUSG00000006205	Htra1	protein_coding	1.70305	73.6247	43.2311	1.0136e-93
chr4:141444653-141467930	ENSMUSG00000006215	Zbtb17	protein_coding	1.86119	1.8524	0.995283	0.394141
chr4:141404352-141416014	ENSMUSG00000006216	Clcnkb	protein_coding	12.3836	1.3032	0.105236	7.03474e-06
chr4:141368219-141384175	ENSMUSG00000006218	Fam131c	protein_coding	1.0952	0.15118	0.138039	0.0423238
chr4:141576061-141606096	ENSMUSG00000006219	Fblim1	protein_coding	19.1802	5.42012	0.282589	3.98569e-17
chr9:21958898-21963576	ENSMUSG00000006235	Epor	protein_coding	2.03592	0.466306	0.22904	0.00923003
chr9:21927470-21935872	ENSMUSG00000006241	Ccdc159	protein_coding	0.271684	0.118462	0.436029	0.0854244
chr5:88720854-88764220	ENSMUSG00000006262	Mob1b	protein_coding	1.41043	0.810746	0.574822	0.945362
chr8:69088645-69113711	ENSMUSG00000006273	Atp6v1b2	protein_coding	20.1403	39.9058	1.98139	7.41047e-06
chr8:72341000-72421474	ENSMUSG00000006276	Eps15l1	protein_coding	2.60466	3.55023	1.36303	0.129156
chr14:50824061-50870560	ENSMUSG00000006281	Tep1	protein_coding	0.195199	0.23304	1.19386	0.662812
chr14:50765414-50785518	ENSMUSG00000006288	Ttc5	protein_coding	15.5709	12.4397	0.798907	0.137845
chr14:50906477-50924893	ENSMUSG00000006289	Osgep	protein_coding	68.2053	43.4145	0.636526	0.0065034
chr1:74279839-74284738	ENSMUSG00000006299	Aamp	protein_coding	97.7267	76.8223	0.786094	0.0255193
chr1:74288246-74305622	ENSMUSG00000006301	Tmbim1	protein_coding	2.71732	10.9125	4.01591	9.57895e-06
chr1:74236083-74268209	ENSMUSG00000006304	Arpc2	protein_coding	104.505	266.463	2.54975	1.84766e-17
chr7:30568857-30588726	ENSMUSG00000006307	Kmt2b	protein_coding	2.1128	1.95128	0.923549	0.600518
chr7:30589680-30598909	ENSMUSG00000006310	Zbtb32	protein_coding	7.98427	2.27743	0.28524	0.00280095
chr7:30633615-30635852	ENSMUSG00000006311	Etv2	protein_coding	4.53405	2.85068	0.628728	0.171847
chr7:30603091-30612734	ENSMUSG00000006313	Upk1a	protein_coding	0.840282	0.187734	0.223418	0.112257
chr7:30727700-30729534	ENSMUSG00000006315	Tmem147	protein_coding	116.434	241.799	2.0767	1.32055e-08
chr7:3703992-3706901	ENSMUSG00000006333	Rps9	protein_coding	3747.3	2888.09	0.770712	0.018936
chr7:3620323-3629929	ENSMUSG00000006335	Tfpt	protein_coding	34.6261	31.3336	0.904913	0.400181
chr10:75636618-75644008	ENSMUSG00000006342	Susd2	protein_coding	1.451	9.69444	6.68122	3.42697e-14
chr10:75589339-75617200	ENSMUSG00000006344	Ggt5	protein_coding	0.36548	0.1	0.273612	0.00803495
chr10:75561603-75586200	ENSMUSG00000006345	Ggt1	protein_coding	4.86417	6.56584	1.34984	0.233408
chr12:113140235-113145506	ENSMUSG00000006356	Crip2	protein_coding	93.4461	114.357	1.22377	0.121421
chr12:113146315-113153879	ENSMUSG00000006360	Crip1	protein_coding	175.501	142.543	0.812201	0.287418
chr15:85205948-85286535	ENSMUSG00000006369	Fbln1	protein_coding	4.79756	5.75836	1.20027	0.3731
chrX:36598205-36606079	ENSMUSG00000006373	Pgrmc1	protein_coding	17.6739	43.5663	2.46501	1.17559e-09
chr15:79030873-79043558	ENSMUSG00000006378	Gcat	protein_coding	43.313	41.1534	0.950141	0.733566
chr4:118428092-118432953	ENSMUSG00000006390	Elovl1	protein_coding	8.46581	61.7063	7.28888	7.98683e-33
chr4:118409336-118415782	ENSMUSG00000006392	Med8	protein_coding	75.4274	71.6167	0.949478	0.624294
chr4:118432900-118437352	ENSMUSG00000006398	Cdc20	protein_coding	239.829	148.294	0.618331	4.94595e-06
chr1:171250420-171260637	ENSMUSG00000006403	Adamts4	protein_coding	0.1	0.217217	2.17217	0.274692
chr1:171370098-171388598	ENSMUSG00000006411	Pvrl4	protein_coding	0.173799	0.1	0.575377	0.218413
chr1:171345669-171359254	ENSMUSG00000006412	Pfdn2	protein_coding	181.213	161.778	0.892751	0.38561
chr2:167492644-167516173	ENSMUSG00000006418	Rnf114	protein_coding	8.63958	8.62916	0.998794	0.997431
chrX:36823736-36874111	ENSMUSG00000006423	C330007P06Rik	protein_coding	1.09631	2.16884	1.97831	0.00984226
chr19:47178819-47259440	ENSMUSG00000006435	Neurl1a	protein_coding	1.77753	1.32221	0.743848	0.375267
chr4:148591502-148594993	ENSMUSG00000006442	Srm	protein_coding	218.282	252.744	1.15788	0.162349
chr4:141301239-141329384	ENSMUSG00000006445	Epha2	protein_coding	2.85623	6.73794	2.35903	6.07232e-05
chr19:4800568-4811634	ENSMUSG00000006456	Rbm14	protein_coding	4.77899	3.67265	0.768498	0.149664
chr19:4861222-4877909	ENSMUSG00000006457	Actn3	protein_coding	5.13591	1.47198	0.286606	0.00660828
chr19:4878667-4885397	ENSMUSG00000006463	Zdhhc24	protein_coding	1.05538	2.01008	1.9046	0.296172
chr19:4886897-4906627	ENSMUSG00000006464	Bbs1	protein_coding	0.196355	0.1	0.50928	0.316364
chr2:25228897-25234364	ENSMUSG00000006469	Slc34a3	protein_coding	2.32287	0.697403	0.300233	0.0165206
chr2:25244820-25256022	ENSMUSG00000006471	Ndor1	protein_coding	1.25379	0.96419	0.769019	0.846666
chr2:25054354-25062881	ENSMUSG00000006476	Nsmf	protein_coding	1.19456	1.14833	0.961303	0.972413
chr2:71873223-71903858	ENSMUSG00000006494	Pdk1	protein_coding	11.4183	3.88648	0.340374	1.44111e-08
chr10:79854426-79864771	ENSMUSG00000006498	Ptbp1	protein_coding	13.0965	22.9318	1.75098	0.117732
chr14:30825589-30876986	ENSMUSG00000006526	Tmem110	protein_coding	8.99125	12.7964	1.4232	0.292281
chr14:30714848-30822713	ENSMUSG00000006527	Sfmbt1	protein_coding	1.13966	0.87228	0.765385	0.281387
chr1:74945314-74951672	ENSMUSG00000006538	Ihh	protein_coding	0.1	5.43914	54.3914	8.96016e-13
chr8:21992784-22060305	ENSMUSG00000006567	Atp7b	protein_coding	0.146878	0.334245	2.27567	0.338029
chr11:102393402-102402555	ENSMUSG00000006575	Rundc3a	protein_coding	0.633356	0.555843	0.877614	0.662374
chr1:75546265-75562172	ENSMUSG00000006576	Slc4a3	protein_coding	0.874044	0.153387	0.175491	0.000152603
chr7:46796102-46823800	ENSMUSG00000006599	Gtf2h1	protein_coding	21.337	32.3685	1.51702	0.00495268
chr13:23702033-23710854	ENSMUSG00000006611	Hfe	protein_coding	0.590678	0.1	0.169297	0.0539687
chr5:31036035-31048924	ENSMUSG00000006641	Slc5a6	protein_coding	0.594653	1.46277	2.45988	0.0564763
chr5:30968661-30977018	ENSMUSG00000006642	Tcf23	protein_coding	0.1	2.91194	29.1194	3.19502e-13
chr7:30458314-30487223	ENSMUSG00000006649	Nphs1	protein_coding	1.17891	0.172289	0.146142	0.00210239
chr7:30434980-30445582	ENSMUSG00000006651	Aplp1	protein_coding	32.9646	12.4724	0.378357	5.47865e-12
chr9:108516805-108560163	ENSMUSG00000006673	Qrich1	protein_coding	10.2949	11.3813	1.10553	0.815635
chr9:108578861-108597667	ENSMUSG00000006675	P4htm	protein_coding	1.59176	0.704509	0.442599	0.138811
chr9:108490601-108502337	ENSMUSG00000006676	Usp19	protein_coding	4.49806	6.55416	1.45711	0.0343977
chrX:93304766-93632155	ENSMUSG00000006678	Pola1	protein_coding	13.3709	2.61871	0.195852	1.46374e-06
chr4:137319695-137357720	ENSMUSG00000006699	Cdc42	protein_coding	146.863	201.741	1.37366	0.00194294
chr17:31564748-31607684	ENSMUSG00000006705	Pknox1	protein_coding	2.6884	1.77018	0.658449	0.174704
chr13:24751844-24761923	ENSMUSG00000006715	Gmnn	protein_coding	247.8	194.224	0.78379	0.0327477
chr13:24817947-24831517	ENSMUSG00000006717	Acot13	protein_coding	154.303	329.179	2.13334	4.5076e-10
chr13:21945093-21960779	ENSMUSG00000006720	Zfp184	protein_coding	2.34586	0.696023	0.296703	0.00135992
chr10:127063533-127067920	ENSMUSG00000006728	Cdk4	protein_coding	620.487	579.45	0.933862	0.497321
chr10:127165155-127172340	ENSMUSG00000006731	B4galnt1	protein_coding	1.19292	5.3771	4.50749	1.39367e-07
chr10:127041413-127046365	ENSMUSG00000006732	Mettl1	protein_coding	21.3403	19.5653	0.916826	0.781336
chr10:127067316-127070261	ENSMUSG00000006736	Tspan31	protein_coding	3.70285	12.4929	3.37386	0.00840626
chr18:6201001-6242174	ENSMUSG00000006740	Kif5b	protein_coding	102.778	90.8111	0.883563	0.403229
chr7:46686107-46710680	ENSMUSG00000006763	Saal1	protein_coding	62.9241	20.5502	0.326587	0.0035541
chr11:100574903-100591729	ENSMUSG00000006782	Cnp	protein_coding	4.42656	1.64839	0.372388	0.00634629
chr11:100545606-100572568	ENSMUSG00000006784	Ttc25	protein_coding	5.03932	2.61584	0.519085	0.0116641
chr2:166073088-166155663	ENSMUSG00000006800	Sulf2	protein_coding	3.70571	6.90021	1.86205	0.000100095
chr17:13007838-13018119	ENSMUSG00000006818	Sod2	protein_coding	51.2794	27.7672	0.541488	2.62554e-07
chr18:36735067-36742391	ENSMUSG00000006850	Tmco6	protein_coding	3.94989	1.48452	0.375838	0.00770474
chr6:83543205-83572504	ENSMUSG00000006906	Stambp	protein_coding	2.06405	2.93697	1.42291	0.491139
chr11:101191114-101226463	ENSMUSG00000006920	Ezh1	protein_coding	2.87824	1.69039	0.587299	0.769124
chr11:100347326-100356128	ENSMUSG00000006930	Hap1	protein_coding	1.42266	0.314968	0.221394	0.00321607
chr11:100408455-100414836	ENSMUSG00000006931	P3h4	protein_coding	4.62615	8.81788	1.90609	0.00602174
chr6:100228565-100287441	ENSMUSG00000072872	Rybp	protein_coding	0.403885	0.964587	2.38827	0.0654402
chr9:120492605-120495327	ENSMUSG00000006941	Eif1b	protein_coding	40.6172	68.186	1.67874	0.00164128
chr16:20733126-20742384	ENSMUSG00000006958	Chrd	protein_coding	0.1	0.142238	1.42238	0.784111
chr16:20651651-20663414	ENSMUSG00000006998	Psmd2	protein_coding	44.4445	35.1851	0.791665	0.130854
chr17:24685091-24689955	ENSMUSG00000007021	Syngr3	protein_coding	2.71907	0.881175	0.324072	0.0114335
chr17:35000986-35016322	ENSMUSG00000007029	Vars	protein_coding	19.4487	28.3747	1.45895	0.0141494
chr17:35016578-35026741	ENSMUSG00000007030	Vwa7	protein_coding	0.1	0.370626	3.70626	0.137448
chr17:34914465-34930436	ENSMUSG00000007034	Slc44a4	protein_coding	2.64868	1.8184	0.686533	0.0363334
chr17:35028604-35046745	ENSMUSG00000007035	Msh5	protein_coding	2.16618	1.12406	0.518914	0.910617
chr17:35089262-35102987	ENSMUSG00000007036	Abhd16a	protein_coding	4.70346	13.4337	2.85612	1.68286e-06
chr17:34931252-34935953	ENSMUSG00000007038	Neu1	protein_coding	4.5111	52.6874	11.6795	1.79663e-59
chr17:35059034-35062095	ENSMUSG00000007039	Ddah2	protein_coding	31.4638	47.1686	1.49914	0.011764
chr17:35049965-35058749	ENSMUSG00000007041	Clic1	protein_coding	77.1004	403.156	5.22898	9.61803e-50
chr17:34981861-34985891	ENSMUSG00000007050	Lsm2	protein_coding	407.986	434.24	1.06435	0.649597
chr5:110286305-110337474	ENSMUSG00000007080	Pole	protein_coding	20.0927	12.0438	0.59941	0.020206
chr1:172271708-172298064	ENSMUSG00000007097	Atp1a2	protein_coding	0.50104	0.1	0.199585	0.454259
chr1:172209893-172219868	ENSMUSG00000007122	Casq1	protein_coding	2.48245	0.598793	0.241211	0.0670265
chr5:135023481-135051100	ENSMUSG00000007207	Stx1a	protein_coding	0.401261	0.400727	0.998669	0.465517
chr6:48613179-48623227	ENSMUSG00000007216	Zfp775	protein_coding	0.827942	0.608714	0.735213	0.56381
chr7:109798675-109865679	ENSMUSG00000007279	Scube2	protein_coding	0.173432	1.40485	8.10033	1.65888e-06
chr19:6053629-6057751	ENSMUSG00000007338	Mrpl49	protein_coding	41.1885	39.2562	0.953089	0.659072
chr3:103102603-103169769	ENSMUSG00000007379	Dennd2c	protein_coding	1.51275	2.5481	1.68442	0.0572433
chr12:111574509-111656227	ENSMUSG00000007411	Mark3	protein_coding	3.65618	5.08456	1.39068	0.0907945
chr5:3632931-3657185	ENSMUSG00000007415	Gatad1	protein_coding	9.55155	12.1343	1.2704	0.0160973
chr6:122308719-122317680	ENSMUSG00000007458	M6pr	protein_coding	27.4806	28.0089	1.01922	0.970597
chr2:30237714-30263790	ENSMUSG00000007476	Lrrc8a	protein_coding	1.8521	2.79038	1.5066	0.290827
chr17:20945310-20965916	ENSMUSG00000007564	Ppp2r1a	protein_coding	37.0168	44.1403	1.19244	0.199054
chr17:28313529-28326568	ENSMUSG00000007570	Fance	protein_coding	20.3051	15.8072	0.778487	0.436154
chr14:55679082-55681817	ENSMUSG00000007589	Tinf2	protein_coding	8.82499	11.7369	1.32996	0.262505
chr8:70083528-70090862	ENSMUSG00000007594	Hapln4	protein_coding	0.546173	0.231335	0.423556	0.233183
chr17:56764750-56770092	ENSMUSG00000007603	Dus3l	protein_coding	4.8648	2.3888	0.491038	0.0356673
chr8:71488102-71499583	ENSMUSG00000007610	Gtpbp3	protein_coding	3.43758	3.8403	1.11715	0.733216
chr4:47353221-47414931	ENSMUSG00000007613	Tgfbr1	protein_coding	0.775699	1.04226	1.34364	0.740616
chr13:93303756-93404129	ENSMUSG00000007617	Homer1	protein_coding	0.600461	0.718307	1.19626	0.589096
chr11:87376644-87404954	ENSMUSG00000007646	Rad51c	protein_coding	2.53022	0.692489	0.273687	4.88451e-06
chr9:75037613-75060313	ENSMUSG00000007656	Arpp19	protein_coding	1253.51	1110.9	0.886231	0.301997
chr2:152780667-152831728	ENSMUSG00000007659	Bcl2l1	protein_coding	40.0191	92.991	2.32366	1.58988e-06
chr17:57021057-57031507	ENSMUSG00000007670	Khsrp	protein_coding	9.38283	7.72799	0.823632	0.263735
chr8:70868226-70873490	ENSMUSG00000007721	Ccdc124	protein_coding	327.434	361.336	1.10354	0.375692
chr11:22990518-23003780	ENSMUSG00000007739	Cct4	protein_coding	211.237	118.527	0.561109	5.6106e-07
chr11:51685385-51688874	ENSMUSG00000007777	0610009B22Rik	protein_coding	159.825	128.699	0.805249	0.0416344
chr7:44959372-44974851	ENSMUSG00000007783	Cpt1c	protein_coding	1.87028	3.31686	1.77345	0.743236
chr9:120929215-120960507	ENSMUSG00000006932	Ctnnb1	protein_coding	6.78949	15.7141	2.31447	0.00017698
chr5:145231714-145247302	ENSMUSG00000007812	Zfp655	protein_coding	6.13908	14.4929	2.36075	3.50487e-05
chr9:108306128-108337934	ENSMUSG00000007815	Rhoa	protein_coding	53.9297	70.8979	1.31463	0.15411
chr14:25459184-25666743	ENSMUSG00000007817	Zmiz1	protein_coding	1.06901	1.30026	1.21633	0.496583
chr6:118501307-118562226	ENSMUSG00000007827	Ankrd26	protein_coding	3.08034	2.32843	0.755897	0.402679
chr7:45140683-45154584	ENSMUSG00000007833	Aldh16a1	protein_coding	13.0196	21.1016	1.62075	0.461218
chr13:58125878-58128556	ENSMUSG00000007836	Hnrnpa0	protein_coding	18.4677	17.781	0.962814	0.713417
chr7:45053612-45062677	ENSMUSG00000007837	Prrg2	protein_coding	3.1638	6.52745	2.06317	0.0165727
chr11:50376989-50386528	ENSMUSG00000007850	Hnrnph1	protein_coding	14.679	22.9565	1.56391	0.232261
chr12:86082560-86162458	ENSMUSG00000007867	Ift43	protein_coding	33.0033	60.964	1.84721	0.000226183
chr9:44247311-44251464	ENSMUSG00000032105	Pdzd3	protein_coding	0.383404	6.84529	17.854	3.86001e-14
chr4:133679007-133756769	ENSMUSG00000007880	Arid1a	protein_coding	14.4341	10.2998	0.713575	0.0769347
chr8:70493157-70504081	ENSMUSG00000007888	Crlf1	protein_coding	3.39126	2.34927	0.692744	0.695473
chr7:142371147-142388038	ENSMUSG00000007891	Ctsd	protein_coding	23.529	120.782	5.13336	2.05197e-41
chr9:61913283-61914538	ENSMUSG00000007892	Rplp1	protein_coding	2868.32	3224.06	1.12403	0.469636
chr5:87979438-87981544	ENSMUSG00000007907	Cabs1	protein_coding	0.31156	0.1	0.320965	0.581857
chr7:27653914-27656208	ENSMUSG00000007944	Ttc9b	protein_coding	2.56709	0.230952	0.0899665	0.00413707
chr7:101818312-101822726	ENSMUSG00000007946	Phox2a	protein_coding	1.25725	1.03821	0.825781	0.406608
chr8:71456699-71463657	ENSMUSG00000007950	Abhd8	protein_coding	7.72288	3.76236	0.487171	0.00224636
chr5:136908149-136915404	ENSMUSG00000007987	Ift22	protein_coding	9.76488	9.70396	0.99376	0.847301
chr14:65201025-65262463	ENSMUSG00000007989	Fzd3	protein_coding	0.50921	0.419995	0.824799	0.825026
chr7:44360042-44385820	ENSMUSG00000008028	1700008O03Rik	protein_coding	2.49409	0.944914	0.378862	0.168814
chrX:10715012-10719690	ENSMUSG00000008035	Mid1ip1	protein_coding	6.62315	2.07641	0.313507	2.30028e-06
chr7:16738409-16749294	ENSMUSG00000008036	Ap2s1	protein_coding	103.29	164.438	1.59201	0.000637742
chr5:108692381-108706924	ENSMUSG00000008090	Fgfrl1	protein_coding	0.25956	0.131792	0.507751	0.817955
chr8:84148024-84172590	ENSMUSG00000008129	4930432K21Rik	protein_coding	0.267771	0.1	0.373454	0.182117
chr1:43123073-43196984	ENSMUSG00000008136	Fhl2	protein_coding	0.288885	1.12539	3.89563	0.0752966
chr7:44489936-44496529	ENSMUSG00000008140	Emc10	protein_coding	31.6747	60.758	1.91818	4.40645e-07
chr6:124430758-124464794	ENSMUSG00000008153	Clstn3	protein_coding	0.944291	0.229103	0.24262	0.012371
chr8:85060054-85067124	ENSMUSG00000008167	Fbxw9	protein_coding	5.976	21.0996	3.53072	1.5944e-11
chr2:90745369-90781021	ENSMUSG00000008200	Fnbp4	protein_coding	6.02831	5.42461	0.899856	0.915368
chr8:4493025-4531680	ENSMUSG00000008206	Cers4	protein_coding	3.33507	0.528546	0.158481	1.73574e-09
chr2:73312600-73337818	ENSMUSG00000008226	Scrn3	protein_coding	1.83191	2.58331	1.41017	0.155379
chr18:56562442-56587712	ENSMUSG00000008301	Phax	protein_coding	71.3263	56.6523	0.79427	0.072087
chr4:72117141-72200919	ENSMUSG00000008305	Tle1	protein_coding	3.10552	4.33409	1.39561	0.286523
chr5:3571565-3584356	ENSMUSG00000008307	1700109H08Rik	protein_coding	1.8112	1.23815	0.68361	0.318036
chr7:100845847-100863446	ENSMUSG00000008318	Relt	protein_coding	0.319669	0.635663	1.9885	0.452672
chr2:143063038-143072853	ENSMUSG00000008333	Snrpb2	protein_coding	87.8901	59.3826	0.675646	0.00293872
chr13:112464069-112510086	ENSMUSG00000021756	Il6st	protein_coding	0.643101	1.37053	2.13113	0.0233566
chr7:3629984-3642486	ENSMUSG00000008373	Prpf31	protein_coding	31.8397	23.1934	0.728441	0.0350344
chr7:27486909-27490316	ENSMUSG00000008384	Sertad1	protein_coding	4.16883	4.94155	1.18536	0.759696
chr16:8658586-8672153	ENSMUSG00000008393	Carhsp1	protein_coding	16.068	55.6247	3.46182	5.67936e-22
chr10:93247413-93311135	ENSMUSG00000008398	Elk3	protein_coding	7.38344	2.55536	0.346094	0.0292228
chr9:25108129-25151781	ENSMUSG00000008429	Herpud2	protein_coding	1.60444	2.11013	1.31518	0.427112
chr7:4424769-4445649	ENSMUSG00000008435	Rdh13	protein_coding	1.46226	4.79903	3.28192	2.09356e-05
chr8:105860633-105880402	ENSMUSG00000008450	Nutf2	protein_coding	21.362	15.0582	0.704906	0.0796941
chr1:152766541-152775597	ENSMUSG00000008475	Arpc5	protein_coding	56.114	110.16	1.96314	6.32731e-08
chr4:91250762-91400785	ENSMUSG00000008489	Elavl2	protein_coding	2.67854	0.862004	0.321818	0.000596718
chr7:25087343-25159922	ENSMUSG00000008496	Pou2f2	protein_coding	0.731626	0.275226	0.376184	0.0989915
chr6:138140315-138156755	ENSMUSG00000008540	Mgst1	protein_coding	6.13176	1.3697	0.223378	0.00804799
chr4:82290172-82705750	ENSMUSG00000008575	Nfib	protein_coding	1.5119	0.344914	0.228133	0.000237277
chr3:88542028-88548300	ENSMUSG00000008601	Rab25	protein_coding	2.1626	1.26218	0.58364	0.0264591
chr3:88553757-88569725	ENSMUSG00000008604	Ubqln4	protein_coding	4.88375	4.86023	0.995184	0.572794
chr17:33951998-33956001	ENSMUSG00000008668	Rps18	protein_coding	5669.49	5672.32	1.0005	0.771654
chrX:74270811-74273135	ENSMUSG00000008682	Rpl10	protein_coding	1421.45	1237.17	0.870358	0.393486
chr7:118104377-118116186	ENSMUSG00000008683	Rps15a	protein_coding	1564.91	1558.28	0.995763	0.957965
chr15:89355718-89372826	ENSMUSG00000008690	Ncaph2	protein_coding	63.4896	71.679	1.12899	0.0557436
chr3:103739814-103791563	ENSMUSG00000008730	Hipk1	protein_coding	0.730917	1.09614	1.49967	0.652462
chr7:118972039-118995211	ENSMUSG00000008734	Gprc5b	protein_coding	0.323272	0.1	0.309337	0.0590599
chr3:100562207-100685503	ENSMUSG00000008763	Man1a2	protein_coding	25.9657	94.6512	3.64524	0.00536129
chr12:85272397-85288438	ENSMUSG00000008822	Acyp1	protein_coding	75.6607	94.7387	1.25215	0.242138
chr11:102194431-102230166	ENSMUSG00000008855	Hdac5	protein_coding	10.5062	16.5353	1.57385	0.120915
chr13:17880574-17944239	ENSMUSG00000008859	Rala	protein_coding	61.2467	72.7959	1.18857	0.241475
chr8:22577074-22593813	ENSMUSG00000008892	Vdac3	protein_coding	188.981	126.72	0.670542	0.000226564
chr4:107968331-108013532	ENSMUSG00000008932	Slc1a7	protein_coding	0.351333	1.05037	2.98967	0.249384
chr3:95111021-95123051	ENSMUSG00000008958	Vps72	protein_coding	47.2323	24.3608	0.515767	5.86113e-06
chr16:84834924-84863779	ENSMUSG00000008976	Gabpa	protein_coding	3.04258	2.10009	0.690232	0.0818655
chr2:172868011-172940321	ENSMUSG00000008999	Bmp7	protein_coding	0.815549	0.347606	0.426222	0.0486404
chr5:115297109-115300999	ENSMUSG00000009013	Dynll1	protein_coding	364.904	532.74	1.45995	0.0292874
chr2:37350073-37359332	ENSMUSG00000009030	Pdcl	protein_coding	4.37075	3.84026	0.878627	0.537999
chr15:79360683-79403303	ENSMUSG00000009035	Tmem184b	protein_coding	1.84517	2.36647	1.28252	0.434298
chr11:4765844-4849536	ENSMUSG00000009073	Nf2	protein_coding	3.23421	2.87642	0.889375	0.684122
chr11:4736891-4746778	ENSMUSG00000009075	Cabp7	protein_coding	0.88952	0.310779	0.349379	0.125054
chr11:4704677-4737669	ENSMUSG00000009076	Zmat5	protein_coding	97.5377	41.9163	0.429744	0.04411
chr11:5069688-5099266	ENSMUSG00000009079	Ewsr1	protein_coding	146.733	165.478	1.12775	0.267695
chr11:4986823-5042791	ENSMUSG00000009090	Ap1b1	protein_coding	8.12459	15.8175	1.94686	0.000219156
chr10:75893397-75895941	ENSMUSG00000009092	Derl3	protein_coding	1.78224	2.90189	1.62823	0.281763
chr16:18581712-18586969	ENSMUSG00000009097	Tbx1	protein_coding	0.104477	0.250058	2.39342	0.498479
chr3:108092788-108101432	ENSMUSG00000009108	Gnat2	protein_coding	1.94894	0.868718	0.44574	0.285144
chr6:120836229-120892842	ENSMUSG00000009112	Bcl2l13	protein_coding	1.79062	1.95187	1.09005	0.915397
chr6:83057843-83067210	ENSMUSG00000009145	Dqx1	protein_coding	128.998	21.6497	0.167829	7.85937e-09
chr2:74520290-74579435	ENSMUSG00000009207	Lnp	protein_coding	1.94212	3.49426	1.79919	0.0961463
chr7:142966821-142969264	ENSMUSG00000009248	Ascl2	protein_coding	2.72787	0.808465	0.296372	0.0085218
chr6:48569697-48572670	ENSMUSG00000009281	Rarres2	protein_coding	0.164463	0.1	0.608039	#N/A
chr10:77581719-77598732	ENSMUSG00000009291	Pttg1ip	protein_coding	7.19577	20.568	2.85835	3.99619e-09
chr10:77907721-77970563	ENSMUSG00000009292	Trpm2	protein_coding	22.7469	26.9177	1.18335	0.28144
chr10:77622274-77645993	ENSMUSG00000009293	Ube2g2	protein_coding	4.13187	7.29889	1.76648	0.0235895
chr6:17463799-17573980	ENSMUSG00000009376	Met	protein_coding	0.1	0.311179	3.11179	0.0334013
chrX:20933394-20950608	ENSMUSG00000009406	Elk1	protein_coding	0.90605	1.12105	1.23729	0.676446
chr1:135434579-135607295	ENSMUSG00000009418	Nav1	protein_coding	0.495946	2.09757	4.22944	0.0319371
chr13:98839018-98926384	ENSMUSG00000009470	Tnpo1	protein_coding	2.45569	4.67513	1.90379	9.73519e-05
chr18:68300354-68324852	ENSMUSG00000009535	Rnmt	protein_coding	57.6138	47.7141	0.828171	0.0704944
chr2:118475849-118479711	ENSMUSG00000009549	Srp14	protein_coding	524.995	569.139	1.08408	0.359091
chr2:32705783-32713076	ENSMUSG00000009555	Cdk9	protein_coding	7.74093	9.58267	1.23792	0.385712
chr2:32757233-32762244	ENSMUSG00000009563	Tor2a	protein_coding	41.7824	68.5476	1.64058	0.00568316
chr2:32682608-32704145	ENSMUSG00000009566	Fpgs	protein_coding	16.4768	10.327	0.62676	0.0606503
chr16:13256480-13417529	ENSMUSG00000009569	Mkl2	protein_coding	0.591662	1.51239	2.55618	0.880593
chr15:103191543-103239816	ENSMUSG00000009575	Cbx5	protein_coding	105.046	70.2831	0.669071	0.00414044
chr15:79891658-79915906	ENSMUSG00000009585	Apobec3	protein_coding	16.342	10.2172	0.62521	0.0133098
chrX:134460117-134476490	ENSMUSG00000009596	Taf7l	protein_coding	0.228405	0.585238	2.56229	0.252892
chr2:27262103-27427033	ENSMUSG00000009621	Vav2	protein_coding	0.275868	0.983456	3.56495	0.0265011
chr8:33516737-33585582	ENSMUSG00000009628	Tex15	protein_coding	0.294063	1.67396	5.69253	1.35383e-05
chr8:33599620-33619794	ENSMUSG00000009630	Ppp2cb	protein_coding	6.55051	10.2837	1.56991	0.0562457
chr1:193272160-193273217	ENSMUSG00000009633	G0s2	protein_coding	4.04024	0.57759	0.142959	0.00339364
chr4:117674680-117682273	ENSMUSG00000009640	Dmap1	protein_coding	19.3068	17.034	0.882282	0.328042
chr10:59403659-59421976	ENSMUSG00000009646	Pla2g12b	protein_coding	0.230472	59.3395	257.469	1.28809e-30
chr10:59446983-59616692	ENSMUSG00000009647	Mcu	protein_coding	3.55301	8.32966	2.3444	0.00227108
chrX:100838647-101059667	ENSMUSG00000009670	Tex11	protein_coding	1.8655	0.245894	0.131811	2.37671e-05
chr10:75060895-75184923	ENSMUSG00000009681	Bcr	protein_coding	0.565669	1.743	3.08131	0.000183046
chr7:31032721-31042481	ENSMUSG00000009687	Fxyd5	protein_coding	7.36165	1.60793	0.218419	0.000303552
chrX:7822288-7838280	ENSMUSG00000009731	Kcnd1	protein_coding	0.151366	0.111261	0.735043	0.720924
chr15:100502798-100552008	ENSMUSG00000009733	Tfcp2	protein_coding	1.38309	0.671873	0.485777	0.0735342
chr9:113930933-113977199	ENSMUSG00000009741	Ubp1	protein_coding	3.33388	5.10947	1.53259	0.209359
chr1:132316125-132333488	ENSMUSG00000009772	Nuak2	protein_coding	0.83992	0.595349	0.708816	0.310642
chr9:78109191-78172107	ENSMUSG00000009828	Ick	protein_coding	3.57235	3.89653	1.09075	0.320882
chr4:140961202-140979193	ENSMUSG00000009863	Sdhb	protein_coding	291.191	206.391	0.70878	0.00460683
chr2:152754172-152765037	ENSMUSG00000009876	Cox4i2	protein_coding	7.84924	2.76372	0.3521	0.0167947
chr11:59407133-59451186	ENSMUSG00000009894	Snap47	protein_coding	29.3847	11.0926	0.377496	3.99156e-09
chr1:106720458-106759727	ENSMUSG00000009905	Kdsr	protein_coding	1.29104	4.83647	3.74618	6.19707e-09
chr1:106764070-106796728	ENSMUSG00000009907	Vps4b	protein_coding	8.44472	9.21234	1.0909	0.741612
chr9:44407713-44410405	ENSMUSG00000009927	Rps25	protein_coding	985.37	908.263	0.921748	0.928408
chrX:74281911-74290151	ENSMUSG00000009995	Taz	protein_coding	2.41006	3.99361	1.65706	0.278091
chr11:114765387-114790739	ENSMUSG00000010021	Kif19a	protein_coding	0.297741	0.1	0.335863	0.120131
chr11:61223416-61267464	ENSMUSG00000010025	Aldh3a2	protein_coding	1.1469	1.54141	1.34398	0.494352
chr9:107547297-107551319	ENSMUSG00000010044	Zmynd10	protein_coding	0.220024	0.897646	4.07977	0.0139109
chr9:107533944-107538673	ENSMUSG00000010045	Tmem115	protein_coding	3.2092	7.46921	2.32744	0.000821523
chr9:107567944-107572779	ENSMUSG00000010047	Hyal2	protein_coding	11.5444	11.747	1.01755	0.950967
chr9:107587641-107593385	ENSMUSG00000010048	Ifrd2	protein_coding	9.81855	9.25548	0.942652	0.315402
chr9:107576926-107581710	ENSMUSG00000010051	Hyal1	protein_coding	2.04291	1.60468	0.78549	0.897976
chr9:107563254-107566112	ENSMUSG00000010054	Tusc2	protein_coding	11.0074	16.9197	1.53712	0.160432
chr9:107542225-107545706	ENSMUSG00000010057	Nprl2	protein_coding	8.03321	6.71007	0.835292	0.618743
chr9:107650633-107669530	ENSMUSG00000010064	Slc38a3	protein_coding	0.243266	0.181212	0.744913	0.76886
chr9:107399611-107529343	ENSMUSG00000010066	Cacna2d2	protein_coding	0.502224	0.406291	0.808983	0.441074
chr9:107551554-107562267	ENSMUSG00000010067	Rassf1	protein_coding	3.34095	11.7897	3.52887	0.19631
chr19:8706881-8723369	ENSMUSG00000010095	Slc3a2	protein_coding	79.0979	90.7564	1.14739	0.368427
chr19:8757072-8772475	ENSMUSG00000010097	Nxf1	protein_coding	137.28	110.153	0.802394	0.359425
chr19:8741412-8756069	ENSMUSG00000010110	Stx5a	protein_coding	6.42396	5.27231	0.820726	0.671974
chr11:61343400-61378345	ENSMUSG00000010122	Slc47a1	protein_coding	0.947276	0.405316	0.427875	0.0855625
chr11:61126754-61149372	ENSMUSG00000010142	Tnfrsf13b	protein_coding	0.283754	0.435953	1.53638	0.410111
chr9:21074167-21091988	ENSMUSG00000010205	Raver1	protein_coding	3.33996	4.20787	1.25986	0.467977
chr11:78261751-78290623	ENSMUSG00000010277	2610507B11Rik	protein_coding	17.7414	16.9566	0.955767	0.303233
chr1:43098709-43115947	ENSMUSG00000010290	AI597479	protein_coding	0.848936	0.802704	0.945542	0.649996
chr7:47050639-47054776	ENSMUSG00000010307	Tmem86a	protein_coding	0.570237	0.788701	1.38311	0.676284
chr11:87405064-87555823	ENSMUSG00000010342	Tex14	protein_coding	9.49295	2.40916	0.253784	0.000139587
chr11:101448406-101458698	ENSMUSG00000010358	Ifi35	protein_coding	2.04087	0.465294	0.227988	0.0665221
chr11:101627194-101636100	ENSMUSG00000010362	Rdm1	protein_coding	94.45	35.3847	0.37464	6.726e-09
chr14:55662264-55671906	ENSMUSG00000010376	Nedd8	protein_coding	1280.53	1538.67	1.20159	0.159248
chr11:76726601-76763579	ENSMUSG00000010392	Gosr1	protein_coding	3.12607	5.43375	1.73821	0.0118068
chr14:54426908-54429756	ENSMUSG00000010406	Mrpl52	protein_coding	374.267	428.115	1.14388	0.168395
chr1:36335729-36369181	ENSMUSG00000010453	Kansl3	protein_coding	2.13659	2.49914	1.16969	0.7431
chr4:109676587-109963960	ENSMUSG00000010517	Faf1	protein_coding	12.6973	13.6908	1.07824	0.510931
chr12:111484610-111485823	ENSMUSG00000010529	Gm266	protein_coding	0.747966	0.1	0.133696	0.0333107
chr3:88282756-88296999	ENSMUSG00000010538	Tsacc	protein_coding	41.1967	16.6589	0.404375	0.0074651
chr11:74770829-74828525	ENSMUSG00000010554	Mettl16	protein_coding	9.05189	6.00408	0.663296	0.00771758
chr5:142903114-142906754	ENSMUSG00000029580	Actb	protein_coding	4264.68	8658.85	2.03037	0.00158551
chr9:22156845-22158358	ENSMUSG00000010607	Pigyl	protein_coding	126.584	211.833	1.67345	5.01149e-05
chr12:83631235-83683123	ENSMUSG00000010608	Rbm25	protein_coding	152.568	152.503	0.999574	0.567025
chr1:180227003-180263438	ENSMUSG00000010609	Psen2	protein_coding	4.12371	5.77766	1.40108	0.263216
chr9:119148022-119157093	ENSMUSG00000010651	Acaa1b	protein_coding	1.007	0.385278	0.382598	0.989387
chr9:119071526-119093496	ENSMUSG00000010660	Plcd1	protein_coding	3.33678	1.22778	0.367952	0.00487755
chr19:10182887-10196870	ENSMUSG00000010663	Fads1	protein_coding	1.26203	3.38293	2.68055	0.000185776
chr5:29229801-29378390	ENSMUSG00000010721	Lmbr1	protein_coding	0.502219	1.03346	2.05778	0.651562
chr7:143634805-143649661	ENSMUSG00000010751	Tnfrsf22	protein_coding	3.14529	0.598709	0.190351	0.0172991
chr7:143557229-143600090	ENSMUSG00000010755	Cars	protein_coding	26.3599	9.41212	0.357062	5.12729e-08
chr7:143501544-143502541	ENSMUSG00000010760	Phlda2	protein_coding	1054.81	212.51	0.201467	4.20941e-47
chr15:79516407-79527739	ENSMUSG00000010830	Kdelr3	protein_coding	59.1648	199.928	3.37918	2.83801e-22
chr2:103073674-103092644	ENSMUSG00000010911	Apip	protein_coding	62.2464	44.0498	0.707668	0.151875
chr2:103021074-103073513	ENSMUSG00000010914	Pdhx	protein_coding	9.82958	6.76949	0.688686	0.0417991
chr8:110618637-110720396	ENSMUSG00000010936	Vac14	protein_coding	2.87364	7.72807	2.68929	0.000121959
chr7:44848990-44855421	ENSMUSG00000011096	Akt1s1	protein_coding	16.5256	22.2034	1.34357	0.123358
chr9:37649181-37657312	ENSMUSG00000011114	Tbrg1	protein_coding	124.292	254.533	2.04785	5.94025e-10
chr12:112620044-112641354	ENSMUSG00000011148	Adssl1	protein_coding	0.890869	0.261587	0.293631	0.101047
chr12:112959861-113000621	ENSMUSG00000011158	Brf1	protein_coding	1.06086	1.5824	1.49162	0.458383
chr12:17544872-17551502	ENSMUSG00000011179	Odc1	protein_coding	19.6887	33.907	1.72216	2.19281e-05
chr11:45946842-45955494	ENSMUSG00000011254	Thg1l	protein_coding	6.99811	5.37383	0.767897	0.195176
chr11:46055991-46147343	ENSMUSG00000011256	Adam19	protein_coding	0.491078	1.08014	2.19953	0.181734
chr4:123262350-123298925	ENSMUSG00000011257	Pabpc4	protein_coding	12.6524	33.3314	2.6344	0.001236
chr7:19489055-19496760	ENSMUSG00000011263	Exoc3l2	protein_coding	0.145417	0.264877	1.8215	0.610135
chr7:19577286-19580656	ENSMUSG00000011267	Zfp296	protein_coding	16.2732	7.31483	0.4495	0.000126043
chr17:56111600-56117596	ENSMUSG00000011305	Plin5	protein_coding	1.98265	0.461549	0.232794	0.0123405
chr8:70042812-70071953	ENSMUSG00000011306	Sugp1	protein_coding	10.9277	8.6741	0.79377	0.161223
chr7:24870056-24877651	ENSMUSG00000011349	Dmrtc2	protein_coding	1.44917	0.1	0.069005	0.000306101
chr7:45472955-45488805	ENSMUSG00000011382	Dhdh	protein_coding	1.36255	1.34171	0.984702	0.172532
chr7:29816071-29832042	ENSMUSG00000011427	Zfp790	protein_coding	0.24141	0.484025	2.00499	0.485545
chr17:57032772-57041654	ENSMUSG00000011486	Slc25a41	protein_coding	1.87102	0.284486	0.152049	0.00515159
chr17:55986510-55996881	ENSMUSG00000011589	Fsd1	protein_coding	13.8226	2.47799	0.17927	5.58635e-12
chr7:44896078-44902631	ENSMUSG00000011658	Fuz	protein_coding	2.90878	2.67899	0.921003	0.173355
chr7:27356382-27447686	ENSMUSG00000011751	Sptbn4	protein_coding	0.633883	0.399064	0.629555	0.125286
chr19:41911870-41918664	ENSMUSG00000011752	Pgam1	protein_coding	9.28813	8.23202	0.886295	0.497022
chr5:107744794-107875107	ENSMUSG00000011831	Evi5	protein_coding	12.8715	19.9424	1.54934	0.032884
chr8:4166566-4211257	ENSMUSG00000011832	Evi5l	protein_coding	0.839692	0.97148	1.15695	0.629566
chr8:4253101-4256219	ENSMUSG00000011837	Snapc2	protein_coding	14.5968	11.5952	0.79436	0.238815
chr11:77493561-77507786	ENSMUSG00000011877	Git1	protein_coding	3.42081	3.59812	1.05183	0.971001
chr5:114669397-114690984	ENSMUSG00000011884	Gltp	protein_coding	20.0795	21.4264	1.06708	0.822584
chr9:69989465-70008317	ENSMUSG00000011958	Bnip2	protein_coding	9.53147	6.94924	0.729084	0.151132
chr15:98538688-98570923	ENSMUSG00000011960	Ccnt1	protein_coding	17.7343	26.0072	1.46649	0.109708
chr12:55836365-55869735	ENSMUSG00000012076	Brms1l	protein_coding	2.31292	2.05388	0.888005	0.50095
chr16:17651220-17722930	ENSMUSG00000012114	Med15	protein_coding	1.97045	2.79124	1.41656	0.297482
chr4:133969027-134000918	ENSMUSG00000012117	Dhdds	protein_coding	2.88511	4.68122	1.62255	0.109976
chr4:134065911-134092504	ENSMUSG00000012123	Aim1l	protein_coding	18.6879	5.66713	0.303251	0.000524592
chr4:134102569-134127593	ENSMUSG00000012126	Ubxn11	protein_coding	1.81918	0.725861	0.399004	0.090729
chr1:78510990-78538173	ENSMUSG00000012187	Mogat1	protein_coding	0.1	0.150593	1.50593	0.508539
chr17:46257850-46283026	ENSMUSG00000012296	Tjap1	protein_coding	5.61992	5.55961	0.98927	0.973563
chr5:125385964-125390202	ENSMUSG00000008348	Ubc	protein_coding	15.4458	30.2054	1.95558	1.66947e-05
chr14:18267822-18271391	ENSMUSG00000012405	Rpl15	protein_coding	662.676	502.847	0.758813	0.0132507
chr13:90089122-90143907	ENSMUSG00000012422	Tmem167	protein_coding	32.6105	60.0978	1.8429	1.17321e-06
chr13:17695412-17699105	ENSMUSG00000012429	Mplkip	protein_coding	11.0892	12.9017	1.16345	0.441772
chr19:37376402-37421859	ENSMUSG00000012443	Kif11	protein_coding	3.51331	2.66532	0.758635	0.160612
chr6:8255935-8259173	ENSMUSG00000012483	Rpa3	protein_coding	189.023	174.685	0.924147	0.452687
chr8:111311796-111338177	ENSMUSG00000012519	Mlkl	protein_coding	0.405786	0.164689	0.405853	0.627142
chr6:29540826-29609887	ENSMUSG00000012535	Tnpo3	protein_coding	18.6919	17.4549	0.933819	0.45505
chr12:85824658-86061893	ENSMUSG00000012609	Ttll5	protein_coding	0.370669	0.880813	2.37628	0.37359
chr7:43296196-43313294	ENSMUSG00000012640	Zfp715	protein_coding	0.416605	0.677261	1.62567	0.260637
chr8:3655769-3660110	ENSMUSG00000012705	Retn	protein_coding	28.3622	17.8706	0.630085	0.111596
chr7:44252147-44257378	ENSMUSG00000012777	Acpt	protein_coding	0.349627	0.1	0.286019	#N/A
chr7:12922289-12926686	ENSMUSG00000012848	Rps5	protein_coding	6476.85	4933.91	0.761777	0.0397981
chr8:83900104-83941954	ENSMUSG00000013033	Adgrl1	protein_coding	3.20556	0.940934	0.293532	4.68413e-08
chr9:14541965-14615483	ENSMUSG00000013076	Amotl1	protein_coding	0.418264	0.878996	2.10153	0.0345821
chr16:22381308-22439719	ENSMUSG00000013089	Etv5	protein_coding	12.0081	4.00561	0.333577	2.88135e-10
chr8:105713853-105758664	ENSMUSG00000013150	Gfod2	protein_coding	21.9378	11.9588	0.54512	0.000250171
chr8:105703654-105707933	ENSMUSG00000013155	Enkd1	protein_coding	11.4822	7.87252	0.685629	0.0293489
chr8:105708290-105710244	ENSMUSG00000013158	4933405L10Rik	protein_coding	0.545674	0.3188	0.584232	0.746504
chr8:105524464-105566047	ENSMUSG00000013160	Atp6v0d1	protein_coding	25.4025	101.56	3.99804	1.98856e-19
chr17:56412430-56476483	ENSMUSG00000013236	Ptprs	protein_coding	3.97979	3.14947	0.791367	0.0974005
chr1:131827492-131848865	ENSMUSG00000013275	Slc41a1	protein_coding	1.71381	1.23304	0.719476	0.574708
chr11:95957162-96005940	ENSMUSG00000013415	Igf2bp1	protein_coding	27.6247	33.9609	1.22937	0.226604
chr11:95865942-95914891	ENSMUSG00000013418	B4galnt2	protein_coding	0.1	0.937392	9.37392	0.000443926
chr2:25199711-25211489	ENSMUSG00000013465	Nelfb	protein_coding	7.00338	8.92176	1.27392	0.223144
chr5:108629769-108648782	ENSMUSG00000013495	Tmem175	protein_coding	5.15236	10.5734	2.05215	0.0126924
chr2:170346990-170427845	ENSMUSG00000013523	Bcas1	protein_coding	0.460261	0.1	0.217268	0.0672683
chr16:18300824-18348103	ENSMUSG00000013539	Tango2	protein_coding	6.31808	25.8283	4.08799	3.083e-12
chr9:71215788-71296243	ENSMUSG00000013584	Aldh1a2	protein_coding	0.390781	0.1	0.255898	0.00730856
chr1:171234852-171251388	ENSMUSG00000013593	Ndufs2	protein_coding	240.637	205.022	0.852001	0.0928426
chr15:36504061-36555573	ENSMUSG00000013611	Snx31	protein_coding	0.266771	0.1	0.374853	0.078217
chr5:31048311-31054623	ENSMUSG00000013622	Atraid	protein_coding	48.4011	155.476	3.21225	7.16529e-13
chr5:31054779-31078479	ENSMUSG00000013629	Cad	protein_coding	2.86052	3.43423	1.20056	0.411254
chr11:58330723-58347728	ENSMUSG00000013646	Sh3bp5l	protein_coding	1.33071	0.916197	0.688502	0.357313
chr19:32672562-32712298	ENSMUSG00000013662	Atad1	protein_coding	6.037	10.0659	1.66737	0.0185658
chr19:32757496-32826160	ENSMUSG00000013663	Pten	protein_coding	4.66501	6.52265	1.39821	0.0504101
chr1:172196727-172206804	ENSMUSG00000013698	Pea15a	protein_coding	2.3807	8.67532	3.64402	2.19654e-05
chr14:32180161-32201898	ENSMUSG00000013701	Timm23	protein_coding	78.612	73.4679	0.934564	0.424216
chr3:95139520-95142360	ENSMUSG00000013707	Tnfaip8l2	protein_coding	0.824213	0.1	0.121328	0.0464156
chr6:106769119-106782474	ENSMUSG00000013736	Trnt1	protein_coding	20.1184	16.926	0.841319	0.224421
chr17:35076901-35078804	ENSMUSG00000013766	Ly6g6e	protein_coding	5.26736	4.45177	0.845162	0.814982
chr17:34898468-34914052	ENSMUSG00000013787	Ehmt2	protein_coding	22.8895	29.9177	1.30705	0.0952252
chr9:22112988-22117148	ENSMUSG00000013822	Elof1	protein_coding	186.218	148.533	0.79763	0.0662324
chr10:79894707-79908923	ENSMUSG00000013833	Med16	protein_coding	2.80968	1.81926	0.647497	0.00265462
chr15:67102874-67113992	ENSMUSG00000013846	St3gal1	protein_coding	0.1	0.664695	6.64695	9.51169e-05
chr10:79974947-79984330	ENSMUSG00000013858	Tmem259	protein_coding	1.37499	2.77493	2.01815	0.230616
chr8:26119367-26143871	ENSMUSG00000013878	Rnf170	protein_coding	1.91983	1.23796	0.644828	0.537589
chr7:30291671-30308367	ENSMUSG00000013921	Clip3	protein_coding	1.93856	0.51111	0.263654	0.00202354
chr5:122100950-122113472	ENSMUSG00000013936	Myl2	protein_coding	0.208946	0.434143	2.07778	0.634499
chr1:171329144-171342331	ENSMUSG00000013973	Dedd	protein_coding	0.740401	1.17944	1.59298	0.608847
chr1:171338007-171345646	ENSMUSG00000013997	Nit1	protein_coding	10.3385	12.3287	1.19251	0.823405
chr16:97791466-97851850	ENSMUSG00000014039	Prdm15	protein_coding	2.76845	3.96697	1.43292	0.210401
chr16:32277458-32301434	ENSMUSG00000014074	Rnf168	protein_coding	12.5863	10.1837	0.809111	0.132379
chr16:32419701-32429099	ENSMUSG00000014075	Tctex1d2	protein_coding	40.6206	30.4998	0.750847	0.219678
chr2:119547696-119587027	ENSMUSG00000014077	Chp1	protein_coding	4.26082	4.21944	0.990288	0.859852
chr5:114622151-114658421	ENSMUSG00000014158	Trpv4	protein_coding	0.433045	0.122769	0.283501	0.0747053
chr11:62879454-62916780	ENSMUSG00000014177	Tvp23b	protein_coding	12.6532	20.9361	1.6546	0.0101211
chr11:100582817-100620168	ENSMUSG00000014195	Dnajc7	protein_coding	136.32	77.981	0.572046	6.05855e-06
chr11:100627542-100692455	ENSMUSG00000014198	Zfp385c	protein_coding	0.367204	0.301373	0.820723	0.563918
chr1:160202366-160212875	ENSMUSG00000014226	Cacybp	protein_coding	395.125	221.084	0.55953	1.53365e-09
chr16:3908800-3941147	ENSMUSG00000014232	Cluap1	protein_coding	11.4052	8.11572	0.711579	0.283187
chr11:62267223-62281375	ENSMUSG00000014243	Zswim7	protein_coding	107.1	52.4375	0.489613	5.33818e-07
chr11:62458459-62514417	ENSMUSG00000014245	Pigl	protein_coding	5.87652	2.97831	0.506815	0.0132878
chr18:36742331-36744557	ENSMUSG00000014294	Ndufa2	protein_coding	2365.3	2706.2	1.14413	0.259605
chr16:4616463-4624988	ENSMUSG00000014301	Pam16	protein_coding	269.031	325.998	1.21174	0.0858786
chr16:4594712-4624924	ENSMUSG00000014303	Glis2	protein_coding	1.26442	1.47047	1.16296	0.97965
chr15:35925885-35938246	ENSMUSG00000014313	Cox6c	protein_coding	3394.13	3721.22	1.09637	0.560203
chr10:70922831-71159700	ENSMUSG00000014329	Bicc1	protein_coding	0.1	0.98685	9.86849	0.000870182
chr11:96047431-96065388	ENSMUSG00000014349	Ube2z	protein_coding	3.43694	6.58819	1.91688	0.00168453
chr11:96024544-96030831	ENSMUSG00000014351	Gip	protein_coding	0.179044	0.123581	0.690225	0.433226
chr2:128818117-128854261	ENSMUSG00000014353	Tmem87b	protein_coding	1.3339	1.34548	1.00868	0.0556669
chr2:128610103-128687391	ENSMUSG00000014355	Anapc1	protein_coding	2.0566	2.9985	1.45799	0.0571545
chr2:128698955-128802894	ENSMUSG00000014361	Mertk	protein_coding	0.359627	0.727251	2.02224	0.175151
chr7:46888948-46919969	ENSMUSG00000014402	Tsg101	protein_coding	58.9113	49.6702	0.843135	0.151738
chr7:46760465-46796064	ENSMUSG00000014418	Hps5	protein_coding	0.255331	0.785186	3.07517	0.0399806
chr17:12227620-12318660	ENSMUSG00000014426	Map3k4	protein_coding	2.16362	3.52485	1.62914	0.100657
chr14:31700014-31830415	ENSMUSG00000014496	Ankrd28	protein_coding	0.417217	0.484417	1.16107	0.9708
chr10:128377114-128408704	ENSMUSG00000014498	Ankrd52	protein_coding	0.107453	0.300766	2.79905	0.345652
chr18:34330846-34336599	ENSMUSG00000014504	Srp19	protein_coding	189.245	251.896	1.33106	0.00558213
chr14:62837689-62956886	ENSMUSG00000014547	Wdfy2	protein_coding	0.388697	0.340122	0.875032	0.982043
chr6:92186711-92214925	ENSMUSG00000014550	Rbsn	protein_coding	2.07606	1.0081	0.485586	0.825676
chr6:92169524-92184033	ENSMUSG00000014551	Mrps25	protein_coding	206.506	204.056	0.988138	0.699085
chr6:83480216-83506969	ENSMUSG00000014554	Dguok	protein_coding	55.8543	36.4329	0.652285	0.00273704
chr4:150917321-151861876	ENSMUSG00000014592	Camta1	protein_coding	78.9354	84.6256	1.07209	0.91149
chr3:107741047-107760469	ENSMUSG00000014599	Csf1	protein_coding	0.1	2.05975	20.5975	8.74251e-08
chr3:107612531-107631694	ENSMUSG00000014601	Strip1	protein_coding	5.62392	3.87356	0.688764	0.200297
chr1:93015463-93101951	ENSMUSG00000014602	Kif1a	protein_coding	0.141811	0.200209	1.41181	0.458063
chr11:70644195-70647479	ENSMUSG00000014606	Slc25a11	protein_coding	27.803	39.9814	1.43803	0.0227456
chr11:70614882-70619216	ENSMUSG00000014609	Chrne	protein_coding	0.1	0.958305	9.58305	0.0472492
chr8:116888684-116921455	ENSMUSG00000014633	Cmc2	protein_coding	236.135	306.582	1.29833	0.0237411
chr5:110135841-110171972	ENSMUSG00000014668	Chfr	protein_coding	4.66075	6.32287	1.35662	0.532494
chr7:19852096-19861299	ENSMUSG00000014686	Ceacam16	protein_coding	0.232694	0.1	0.429749	0.529493
chr6:83768884-83775813	ENSMUSG00000014748	Tex261	protein_coding	10.7506	24.0319	2.23541	4.99163e-07
chr17:15396245-15433580	ENSMUSG00000014763	Fam120b	protein_coding	0.419571	0.483088	1.15138	0.916219
chrX:101274029-101297465	ENSMUSG00000079487	Med12	protein_coding	6.31771	11.2101	1.7744	0.331086
chr17:15475720-15498276	ENSMUSG00000014769	Psmb1	protein_coding	586.874	523.039	0.89123	0.238642
chr17:15519207-15527301	ENSMUSG00000014771	Pdcd2	protein_coding	77.4867	80.6128	1.04034	#N/A
chr12:12936095-12941914	ENSMUSG00000037169	Mycn	protein_coding	12.762	22.1495	1.73558	0.00126548
chr8:105276446-105281939	ENSMUSG00000014776	Nol3	protein_coding	1.18562	0.607429	0.512329	0.0542211
chr8:105329162-105347953	ENSMUSG00000014778	Fhod1	protein_coding	0.955315	1.12635	1.17904	0.725337
chr8:105373273-105382862	ENSMUSG00000014782	Plekhg4	protein_coding	0.293782	0.1	0.340388	0.168857
chr8:105348257-105369881	ENSMUSG00000014786	Slc9a5	protein_coding	0.430165	0.212512	0.494024	0.296885
chr8:105305600-105310623	ENSMUSG00000014791	Elmo3	protein_coding	0.292451	1.49079	5.09758	0.00116964
chr8:105280409-105289528	ENSMUSG00000014837	4931428F04Rik	protein_coding	0.528987	0.816706	1.54391	0.976669
chr8:105467492-105471526	ENSMUSG00000014846	Tppp3	protein_coding	8.35487	0.959956	0.114898	1.96427e-05
chr13:92211871-92355003	ENSMUSG00000014850	Msh3	protein_coding	6.27136	3.33071	0.531099	0.628789
chr8:105326353-105335219	ENSMUSG00000014856	Tmem208	protein_coding	107.888	274.814	2.54723	5.20609e-15
chr8:105297662-105305369	ENSMUSG00000014859	E2f4	protein_coding	28.7386	24.4224	0.84981	0.231951
chr2:26920039-26933928	ENSMUSG00000014867	Surf4	protein_coding	16.7895	85.3816	5.08542	2.76597e-38
chr2:26916366-26920183	ENSMUSG00000014873	Surf2	protein_coding	42.0789	32.871	0.781175	0.176945
chr12:44205896-44210068	ENSMUSG00000014905	Dnajb9	protein_coding	2.13579	4.47393	2.09474	0.0207324
chr8:66860216-66890564	ENSMUSG00000014907	Naf1	protein_coding	7.00337	8.52576	1.21738	0.317496
chr5:32611170-32687057	ENSMUSG00000014932	Yes1	protein_coding	3.10834	3.4661	1.1151	0.963048
chr5:32458842-32517433	ENSMUSG00000014956	Ppp1cb	protein_coding	48.3345	49.7606	1.02951	0.944111
chr2:70661575-70712636	ENSMUSG00000014959	Gorasp2	protein_coding	31.3767	64.827	2.06609	6.04142e-10
chr1:152370734-152386688	ENSMUSG00000014980	Tsen15	protein_coding	25.4083	31.8521	1.25361	0.221542
chr15:65787033-65873816	ENSMUSG00000015002	Efr3a	protein_coding	6.5059	7.73118	1.18833	0.112392
chr8:110974995-110997800	ENSMUSG00000015023	Ddx19a	protein_coding	7.3757	11.2815	1.52956	0.0589263
chr2:25498650-25501719	ENSMUSG00000015083	C8g	protein_coding	3.02824	2.41227	0.79659	0.617287
chr2:25395873-25401321	ENSMUSG00000015085	Entpd2	protein_coding	0.283649	0.488366	1.72173	0.355237
chr2:25583017-25608521	ENSMUSG00000015087	Rabl6	protein_coding	25.5392	41.4834	1.6243	0.0159413
chr2:25466708-25470046	ENSMUSG00000015090	Ptgds	protein_coding	21.4505	5.31551	0.247803	3.45066e-06
chr2:25557846-25562082	ENSMUSG00000015092	Edf1	protein_coding	729.058	838.772	1.15049	0.175233
chr9:69453619-69491795	ENSMUSG00000032231	Anxa2	protein_coding	2.72526	36.9354	13.553	1.11422e-35
chr2:25399350-25409494	ENSMUSG00000015094	Npdc1	protein_coding	18.6666	34.3102	1.83806	0.0590872
chr2:25500749-25505471	ENSMUSG00000015095	Fbxw5	protein_coding	3.34987	2.91187	0.86925	0.699621
chr6:6041217-6217173	ENSMUSG00000015112	Slc25a13	protein_coding	12.7576	9.82542	0.770165	0.262488
chr17:25261915-25274622	ENSMUSG00000015120	Ube2i	protein_coding	80.9796	100.566	1.24186	0.176739
chr17:25240169-25242798	ENSMUSG00000015126	Tsr3	protein_coding	35.9107	39.0935	1.08863	0.63715
chr17:25188396-25234443	ENSMUSG00000015127	Unkl	protein_coding	2.69051	4.42947	1.64633	0.401561
chr7:66226911-66388350	ENSMUSG00000015133	Lrrk1	protein_coding	0.280307	2.55538	9.11636	4.05265e-05
chr7:66390891-66427517	ENSMUSG00000015134	Aldh1a3	protein_coding	0.528406	0.1	0.189248	0.146868
chr12:80167541-80260371	ENSMUSG00000015143	Actn1	protein_coding	5.47473	17.3653	3.17191	1.40043e-12
chr7:28766734-28788665	ENSMUSG00000015149	Sirt2	protein_coding	4.7612	44.0848	9.25918	2.05203e-37
chr7:28808540-28822266	ENSMUSG00000015165	Hnrnpl	protein_coding	2226.55	1533.32	0.688654	0.325614
chr19:46075862-46085528	ENSMUSG00000015176	Nolc1	protein_coding	40.5061	54.911	1.35562	0.0591145
chr6:4600839-4643381	ENSMUSG00000015189	Casd1	protein_coding	0.610244	1.11986	1.8351	0.46504
chr10:7119062-7212237	ENSMUSG00000015202	Cnksr3	protein_coding	0.719761	0.828104	1.15053	0.807881
chrX:71364759-71419196	ENSMUSG00000015214	Mtmr1	protein_coding	0.101273	0.532959	5.26257	0.0615215
chrX:71555917-71560676	ENSMUSG00000015217	Hmgb3	protein_coding	17.2921	42.0961	2.43442	2.27805e-08
chr1:66175272-66442583	ENSMUSG00000015222	Map2	protein_coding	0.88423	0.1	0.113093	0.291499
chr4:53030786-53159895	ENSMUSG00000015243	Abca1	protein_coding	0.1	0.152932	1.52932	0.552731
chr4:53011879-53022060	ENSMUSG00000015247	Nipsnap3b	protein_coding	29.8538	40.5573	1.35853	0.0375967
chrX:74351275-74353618	ENSMUSG00000015289	Lage3	protein_coding	108.743	168.185	1.54662	0.00370798
chrX:74365717-74373218	ENSMUSG00000015290	Ubl4	protein_coding	141.58	360.735	2.54792	2.58452e-10
chrX:74304997-74311862	ENSMUSG00000015291	Gdi1	protein_coding	5.8808	6.90648	1.17441	0.662268
chr10:8722218-8886070	ENSMUSG00000015305	Sash1	protein_coding	0.201629	0.640868	3.17845	0.0111192
chr10:80930090-80932204	ENSMUSG00000015312	Gadd45b	protein_coding	4.49145	9.16755	2.04111	0.00153467
chr2:30090943-30093648	ENSMUSG00000015335	Zdhhc12	protein_coding	40.1242	90.4654	2.25463	5.30434e-07
chr2:30171492-30174069	ENSMUSG00000015337	Endog	protein_coding	15.7909	22.6761	1.43602	0.0846367
chr8:23241352-23257074	ENSMUSG00000015341	Golga7	protein_coding	27.5623	30.1762	1.09483	0.655055
chrX:9272755-9313250	ENSMUSG00000015342	Xk	protein_coding	0.2281	0.1	0.438404	0.063922
chr9:95637600-95698096	ENSMUSG00000015354	Pcolce2	protein_coding	2.77135	0.681511	0.245913	2.23774e-06
chr9:65294259-65330658	ENSMUSG00000015357	Clpx	protein_coding	9.87326	8.09027	0.819411	0.158866
chr15:89075123-89087077	ENSMUSG00000015363	Trabd	protein_coding	4.87817	7.31132	1.49878	0.0288083
chr15:88982908-89055152	ENSMUSG00000015365	Mov10l1	protein_coding	1.99282	0.708782	0.355667	0.00198243
chr15:89182216-89196474	ENSMUSG00000015377	Dennd6b	protein_coding	0.272275	0.500825	1.83941	0.33501
chrX:164088829-164118860	ENSMUSG00000015401	Tmem27	protein_coding	0.1	0.290479	2.90479	0.150262
chr17:34597861-34600936	ENSMUSG00000015452	Ager	protein_coding	0.666293	0.1	0.150084	0.110403
chr17:34647145-34655074	ENSMUSG00000015461	Atf6b	protein_coding	2.8879	2.46557	0.853757	0.948851
chr17:34613348-34615971	ENSMUSG00000015467	Egfl8	protein_coding	0.969298	0.586564	0.605143	0.192935
chr17:34564267-34588503	ENSMUSG00000015468	Notch4	protein_coding	0.167332	0.1	0.597616	0.263858
chr17:34616661-34628510	ENSMUSG00000015474	Ppt2	protein_coding	1.78859	3.9429	2.20448	0.0402861
chr17:34601090-34603690	ENSMUSG00000015478	Rnf5	protein_coding	27.864	23.0096	0.825782	0.949255
chr2:27009925-27021089	ENSMUSG00000015488	Cacfd1	protein_coding	5.8662	9.5545	1.62874	0.0284571
chr3:95434387-95497240	ENSMUSG00000015522	Arnt	protein_coding	1.9569	1.63081	0.833361	0.47102
chr13:114818235-114832275	ENSMUSG00000015536	Mocs2	protein_coding	21.8794	26.6628	1.21862	0.391923
chr11:115182831-115187859	ENSMUSG00000015542	Nat9	protein_coding	15.0554	27.8051	1.84685	0.00287756
chr8:68880490-68907448	ENSMUSG00000015568	Lpl	protein_coding	0.415775	0.492337	1.18415	0.736746
chr17:26676395-26699644	ENSMUSG00000015575	Atp6v0e	protein_coding	217.93	626.784	2.87608	1.31691e-20
chr17:26838663-26841565	ENSMUSG00000015579	Nkx2-5	protein_coding	0.187346	0.1	0.53377	0.339802
chr17:46383730-46420920	ENSMUSG00000015597	Zfp318	protein_coding	4.78449	4.29242	0.897151	0.975636
chr17:46546838-46556162	ENSMUSG00000015605	Srf	protein_coding	2.14173	2.54584	1.18868	0.619801
chr2:9857077-9890034	ENSMUSG00000015619	Gata3	protein_coding	0.355612	0.118785	0.334031	0.65174
chr2:180176372-180225859	ENSMUSG00000015647	Lama5	protein_coding	10.6342	18.2075	1.71215	0.0682831
chr5:5736316-5749326	ENSMUSG00000015652	Steap1	protein_coding	70.1527	11.1029	0.158268	2.23327e-29
chr5:5664828-5694578	ENSMUSG00000015653	Steap2	protein_coding	1.43582	0.412492	0.287287	6.47456e-06
chr9:40800983-40805200	ENSMUSG00000015656	Hspa8	protein_coding	1291.3	693.835	0.537315	5.07366e-10
chr17:6042195-6079741	ENSMUSG00000015659	Serac1	protein_coding	1.38037	1.46712	1.06285	0.99694
chrX:100622882-100626568	ENSMUSG00000015668	Pdzd11	protein_coding	50.0119	104.312	2.08573	6.72165e-08
chr13:14613241-14625671	ENSMUSG00000015671	Psma2	protein_coding	698.112	564.475	0.808573	0.028627
chr13:14610300-14613037	ENSMUSG00000015672	Mrpl32	protein_coding	156.804	129.298	0.824581	0.0728005
chr3:95323524-95357202	ENSMUSG00000015697	Setdb1	protein_coding	3.15301	2.46155	0.780697	0.990602
chr3:95296095-95307176	ENSMUSG00000015702	Anxa9	protein_coding	0.1	0.195052	1.95052	0.574051
chr3:95253673-95282076	ENSMUSG00000015711	Prune	protein_coding	2.20043	2.89111	1.31389	0.28459
chr3:95314790-95323599	ENSMUSG00000015714	Cers2	protein_coding	10.6145	24.3702	2.29595	2.89863e-05
chr6:17636233-17666972	ENSMUSG00000015733	Capza2	protein_coding	58.7959	52.2801	0.88918	0.426352
chr3:95988428-95996001	ENSMUSG00000015745	Plekho1	protein_coding	1.61313	1.59265	0.987304	0.963993
chr3:95999831-96058466	ENSMUSG00000015747	Vps45	protein_coding	10.84	11.011	1.01577	0.672469
chr3:95830123-95855885	ENSMUSG00000015748	Prpf3	protein_coding	69.4032	45.611	0.657188	0.00529302
chr3:95929245-95947390	ENSMUSG00000015749	Anp32e	protein_coding	112.453	60.4162	0.537255	2.95666e-05
chr3:95893968-95898288	ENSMUSG00000015750	Aph1a	protein_coding	0.951684	1.57569	1.65568	0.0608251
chr10:7905652-7956230	ENSMUSG00000015755	Tab2	protein_coding	1.41488	3.4764	2.45702	0.00058833
chr10:7792890-7823135	ENSMUSG00000015757	Ppil4	protein_coding	10.7184	9.73283	0.908049	0.600977
chr14:46775581-46788411	ENSMUSG00000015759	Cnih1	protein_coding	29.8107	52.763	1.76994	0.000103893
chr6:137477244-137654876	ENSMUSG00000015766	Eps8	protein_coding	2.80551	8.20624	2.92504	5.6065e-09
chr2:26905261-26910677	ENSMUSG00000015776	Med22	protein_coding	2.02639	3.91895	1.93396	0.0061868
chr2:26913380-26916530	ENSMUSG00000015790	Surf1	protein_coding	42.3006	87.6997	2.07325	1.43899e-06
chr5:45520228-45529276	ENSMUSG00000015804	Med28	protein_coding	414.764	442.889	1.06781	0.783392
chr5:45434020-45450236	ENSMUSG00000015806	Qdpr	protein_coding	93.7706	100.749	1.07441	0.936668
chr14:67745228-67749435	ENSMUSG00000015812	Gnrh1	protein_coding	0.347392	0.1	0.287859	0.627753
chr11:50199365-50210827	ENSMUSG00000015837	Sqstm1	protein_coding	65.6678	71.2075	1.08436	0.761327
chr2:75675512-75704641	ENSMUSG00000015839	Nfe2l2	protein_coding	20.2389	29.7601	1.47044	0.0197687
chr1:167598383-167639623	ENSMUSG00000015843	Rxrg	protein_coding	0.996907	0.1	0.10031	0.00239235
chr2:27676439-27762957	ENSMUSG00000015846	Rxra	protein_coding	0.812701	0.335047	0.412263	0.550487
chr3:95676200-95687917	ENSMUSG00000015850	Adamtsl4	protein_coding	0.176559	0.154802	0.876772	0.310883
chr11:116470844-116494202	ENSMUSG00000015869	Prpsap1	protein_coding	46.1532	39.8699	0.863859	0.413883
chr5:45529704-45639614	ENSMUSG00000015879	Fam184b	protein_coding	0.263926	0.1	0.378894	0.069571
chr5:45669918-45700546	ENSMUSG00000015880	Ncapg	protein_coding	19.2647	15.5771	0.80858	0.215944
chr5:45697180-45857615	ENSMUSG00000015882	Lcorl	protein_coding	4.05914	8.85191	2.18074	0.0190907
chr10:93453395-93484896	ENSMUSG00000015889	Lta4h	protein_coding	17.1403	13.0641	0.762187	0.155536
chr10:93523337-93540033	ENSMUSG00000015890	Amdhd1	protein_coding	0.979621	0.380648	0.388567	0.0630956
chr2:143915319-143943324	ENSMUSG00000015932	Dstn	protein_coding	51.6941	51.8874	1.00374	0.470679
chr13:56073618-56136361	ENSMUSG00000015937	H2afy	protein_coding	46.3111	35.2294	0.760711	0.129677
chr5:134184018-134224355	ENSMUSG00000015942	Gtf2ird2	protein_coding	0.164241	0.360671	2.19598	0.495448
chr3:96196587-96219709	ENSMUSG00000015943	Bola1	protein_coding	241.963	228.161	0.942958	0.350942
chr5:134099710-134144343	ENSMUSG00000015944	Gatsl2	protein_coding	2.27229	5.43013	2.38972	0.266393
chr5:134220052-134229625	ENSMUSG00000015950	Ncf1	protein_coding	0.283806	0.1	0.352353	0.149942
chr7:98835111-98855195	ENSMUSG00000015957	Wnt11	protein_coding	0.266814	1.25841	4.71645	0.0227316
chr1:177762961-177796511	ENSMUSG00000015961	Adss	protein_coding	24.7781	19.3407	0.780558	0.0967937
chr14:29978336-29993221	ENSMUSG00000015971	Actr8	protein_coding	18.0138	10.9997	0.610629	0.00411615
chr7:139212987-139242979	ENSMUSG00000015980	Lrrc27	protein_coding	1.91491	5.8254	3.04213	0.200955
chr7:139103637-139213307	ENSMUSG00000015981	Stk32c	protein_coding	0.130946	0.187438	1.43141	0.820463
chr8:25998728-26015601	ENSMUSG00000015994	Fnta	protein_coding	58.3126	53.2768	0.913642	0.349368
chr13:112867779-112927380	ENSMUSG00000016018	Skiv2l2	protein_coding	11.3331	8.39565	0.740805	0.0143252
chr15:85898757-86033777	ENSMUSG00000016028	Celsr1	protein_coding	0.402108	0.251658	0.625846	0.221477
chr1:193091103-193130272	ENSMUSG00000016181	Diexf	protein_coding	1.61251	1.19121	0.738729	0.0220811
chr1:192891232-193035775	ENSMUSG00000016200	Syt14	protein_coding	0.433578	0.261032	0.602042	0.312627
chr17:37270219-37274484	ENSMUSG00000016206	H2-M3	protein_coding	1.37771	1.89336	1.37428	0.716318
chrX:36328352-36362341	ENSMUSG00000016239	Lonrf3	protein_coding	0.1	0.370956	3.70956	0.451368
chr2:174461071-174464105	ENSMUSG00000016252	Atp5e	protein_coding	2614.39	3395.09	1.29862	0.0207507
chr2:174415803-174427502	ENSMUSG00000016253	Nelfcd	protein_coding	33.6198	15.9982	0.475856	1.8877e-05
chr2:174427492-174439039	ENSMUSG00000016256	Ctsz	protein_coding	57.9334	492.554	8.50208	3.30452e-86
chr2:174465066-174473081	ENSMUSG00000016257	Slmo2	protein_coding	52.1348	37.4282	0.717912	0.0166176
chr1:192844487-192855756	ENSMUSG00000016262	Sertad4	protein_coding	0.176907	0.194024	1.09676	0.186858
chrX:36873899-36884222	ENSMUSG00000016308	Ube2a	protein_coding	252.881	194.046	0.767341	0.025002
chrX:36795650-36798807	ENSMUSG00000016319	Slc25a5	protein_coding	1670.88	1199.41	0.717828	0.00047187
chr2:181187246-181188771	ENSMUSG00000016344	Ppdpf	protein_coding	241.909	110.464	0.456635	3.67411e-08
chr2:181075578-181135300	ENSMUSG00000016346	Kcnq2	protein_coding	0.631032	0.182702	0.289528	0.103085
chrX:75785653-75875182	ENSMUSG00000016382	Pls3	protein_coding	2.6276	5.75373	2.18973	0.00199725
chr2:106693268-106868356	ENSMUSG00000016386	Mpped2	protein_coding	4.26967	1.38831	0.325158	0.453964
chrX:37126794-37150746	ENSMUSG00000016409	Nkap	protein_coding	20.6926	20.1204	0.97235	0.966687
chrX:37187587-37191163	ENSMUSG00000016427	Ndufa1	protein_coding	1008.1	1756.78	1.74267	4.97255e-07
chr2:105126528-105173616	ENSMUSG00000016458	Wt1	protein_coding	0.86441	0.309837	0.358438	0.66643
chr13:29906574-29985668	ENSMUSG00000016477	E2f3	protein_coding	1.28088	1.19536	0.933229	0.689635
chr1:195097381-195131586	ENSMUSG00000016481	Cr1l	protein_coding	9.32188	35.898	3.85094	8.42832e-13
chr6:146888486-147032025	ENSMUSG00000016487	Ppfibp1	protein_coding	2.31368	3.43967	1.48667	0.0261041
chr1:194938818-194961279	ENSMUSG00000016494	Cd34	protein_coding	0.530704	0.1368	0.257771	0.0726619
chr19:29348598-29367390	ENSMUSG00000016495	Plgrkt	protein_coding	21.8212	44.0838	2.02023	0.000171957
chr5:146948656-146955614	ENSMUSG00000016503	Gtf3a	protein_coding	49.7865	24.7019	0.496156	0.136083
chr5:146951572-146963800	ENSMUSG00000016510	Mtif3	protein_coding	13.542	7.56996	0.558999	0.862643
chr5:147016654-147076586	ENSMUSG00000016520	Lnx2	protein_coding	0.586475	1.05036	1.79098	0.345634
chr1:131127454-131138340	ENSMUSG00000016526	Dyrk3	protein_coding	9.89966	2.92762	0.295729	1.52711e-09
chr1:131053699-131097826	ENSMUSG00000016528	Mapkapk2	protein_coding	1.41701	6.36362	4.4909	7.30042e-08
chr1:131019844-131024974	ENSMUSG00000016529	Il10	protein_coding	0.190884	0.148496	0.777936	0.544661
chrX:38401356-38456454	ENSMUSG00000016534	Lamp2	protein_coding	7.55091	24.1155	3.19373	1.1834e-07
chr15:85336380-85463836	ENSMUSG00000016541	Atxn10	protein_coding	41.7258	62.3127	1.49339	0.000320785
chr15:77940521-77956722	ENSMUSG00000016552	Foxred2	protein_coding	0.470954	0.799502	1.69762	0.294388
chr15:77958997-77970824	ENSMUSG00000016554	Eif3d	protein_coding	121.592	86.4233	0.710765	0.0023257
chr11:116021911-116027962	ENSMUSG00000016559	H3f3b	protein_coding	964.672	807.243	0.836805	0.0876065
chr15:84923427-84942955	ENSMUSG00000016619	Nup50	protein_coding	7.66403	7.48701	0.976903	0.9198
chr15:84785380-84856049	ENSMUSG00000016624	Phf21b	protein_coding	1.31935	0.657896	0.498651	0.259381
chr15:78159464-78174108	ENSMUSG00000016637	Ift27	protein_coding	28.3009	25.8808	0.914488	0.579569
chr15:83375606-83464606	ENSMUSG00000016664	Pacsin2	protein_coding	2.79411	5.00188	1.79015	0.0145476
chr15:83575118-83595157	ENSMUSG00000016757	Ttll12	protein_coding	2.82271	2.8117	0.996098	0.97275
chr15:83526861-83544635	ENSMUSG00000016758	Bik	protein_coding	5.58765	1.89225	0.338649	0.0118789
chr14:52279145-52296391	ENSMUSG00000016831	Tox4	protein_coding	7.9287	8.54885	1.07822	0.396039
chr5:100798626-100804471	ENSMUSG00000016833	Mrps18c	protein_coding	1003.47	1164.87	1.16084	0.783383
chr1:12692276-12861192	ENSMUSG00000016918	Sulf1	protein_coding	1.37549	1.20465	0.875791	0.678808
chr2:162931527-162937121	ENSMUSG00000016921	Srsf6	protein_coding	74.6804	48.5968	0.65073	4.53734e-05
chr2:160731299-160775760	ENSMUSG00000016933	Plcg1	protein_coding	1.47197	1.33614	0.907722	0.699148
chr11:115420127-115431274	ENSMUSG00000016940	Kctd2	protein_coding	1.22992	1.04942	0.853242	0.819378
chr17:24047733-24073485	ENSMUSG00000016946	Kctd5	protein_coding	11.6296	9.53308	0.819722	0.256575
chr11:17938755-17953875	ENSMUSG00000016984	Etaa1	protein_coding	5.84046	4.6939	0.803687	0.165386
chr2:164389392-164405160	ENSMUSG00000016995	Matn4	protein_coding	0.1	0.483604	4.83603	0.0459588
chr3:36448922-36475894	ENSMUSG00000027712	Anxa5	protein_coding	5.24316	65.8093	12.5515	1.60025e-60
chrX:36112109-36171259	ENSMUSG00000017057	Il13ra1	protein_coding	0.107196	0.536676	5.00649	0.0470929
chr11:101552148-101581951	ENSMUSG00000017119	Nbr1	protein_coding	4.47358	8.94322	1.99912	0.00125523
chr11:118132018-118248592	ENSMUSG00000017132	Cyth1	protein_coding	0.801504	0.381391	0.475844	0.195663
chr2:51130437-51149111	ENSMUSG00000017144	Rnd3	protein_coding	5.38879	8.24218	1.5295	0.0537192
chr11:101488763-101551955	ENSMUSG00000017146	Brca1	protein_coding	4.57024	2.94177	0.643678	0.571899
chr11:100334406-100336996	ENSMUSG00000017165	Gast	protein_coding	5.57965	0.11046	0.019797	8.42931e-05
chr11:100422320-100441808	ENSMUSG00000017176	Nt5c3b	protein_coding	21.6819	23.8559	1.10027	0.889408
chr11:101277967-101279114	ENSMUSG00000017188	Coa3	protein_coding	245.164	413.311	1.68586	2.85135e-05
chr11:98551096-98558665	ENSMUSG00000017195	Zpbp2	protein_coding	0.250985	0.1	0.398429	0.339802
chr11:98664350-98677708	ENSMUSG00000017204	Gsdma	protein_coding	0.155831	0.102192	0.655787	0.706957
chr11:98704590-98729435	ENSMUSG00000017210	Med24	protein_coding	2.21213	2.52753	1.14257	0.658829
chr11:98646758-98657964	ENSMUSG00000017211	Gsdma2	protein_coding	0.261294	0.1	0.382711	0.15321
chr11:98682553-98695979	ENSMUSG00000017221	Psmd3	protein_coding	31.5827	30.7134	0.972477	0.651755
chr4:148558428-148582401	ENSMUSG00000017264	Exosc10	protein_coding	6.52045	5.29745	0.812437	0.840763
chr11:76120986-76243725	ENSMUSG00000017286	Glod4	protein_coding	88.8337	72.6182	0.817463	0.0739994
chr11:76046225-76179647	ENSMUSG00000017288	Vps53	protein_coding	11.0318	20.8086	1.88623	0.0539753
chr11:77529161-77607815	ENSMUSG00000017291	Taok1	protein_coding	1.05174	1.60946	1.53028	0.061589
chr2:164745982-164768607	ENSMUSG00000017299	Dnttip1	protein_coding	13.8139	24.1665	1.74943	0.0606811
chr2:164777160-164779967	ENSMUSG00000017300	Tnnc2	protein_coding	3.25649	0.560189	0.172022	#N/A
chr2:164792767-164804882	ENSMUSG00000017307	Acot8	protein_coding	19.6772	21.7168	1.10365	0.956454
chr2:164698500-164702453	ENSMUSG00000017310	Spint4	protein_coding	0.303214	0.208132	0.68642	0.875293
chr11:102106675-102107832	ENSMUSG00000017311	Pyy	protein_coding	2.62198	17.8759	6.81771	2.98124e-06
chr11:102057014-102088515	ENSMUSG00000017314	Mpp2	protein_coding	0.1	0.15301	1.5301	0.699654
chr11:102099929-102101319	ENSMUSG00000017316	Ppy	protein_coding	0.21998	0.1	0.454587	0.647411
chr11:78567167-78697373	ENSMUSG00000017376	Nlk	protein_coding	3.38396	4.86811	1.43858	0.740562
chr11:78158498-78165589	ENSMUSG00000017386	Traf4	protein_coding	17.9543	19.7675	1.10099	0.524936
chr11:78322967-78327781	ENSMUSG00000017390	Aldoc	protein_coding	8.78078	5.59216	0.636864	0.0860125
chr11:98036622-98053462	ENSMUSG00000017400	Stac2	protein_coding	0.292731	0.304475	1.04012	0.52715
chr11:98026709-98030492	ENSMUSG00000017404	Rpl19	protein_coding	1764.22	1636.97	0.927872	0.918999
chr11:78166105-78176675	ENSMUSG00000017405	Nek8	protein_coding	3.9821	2.55715	0.64216	0.0422998
chr11:97923237-97986444	ENSMUSG00000017417	Plxdc1	protein_coding	0.376927	0.200251	0.531274	0.55421
chr2:15049394-15082456	ENSMUSG00000017418	Arl5b	protein_coding	4.58424	9.39293	2.04896	0.0541823
chr11:80383278-80405733	ENSMUSG00000017421	Zfp207	protein_coding	75.0871	65.6804	0.874723	0.393241
chr11:80428614-80473248	ENSMUSG00000017428	Psmd11	protein_coding	305.059	213.669	0.700419	0.000869248
chr11:77880614-77894096	ENSMUSG00000017453	Pipox	protein_coding	17.2321	3.3718	0.19567	2.51254e-13
chr11:118301068-118355740	ENSMUSG00000017466	Timp2	protein_coding	4.54879	14.4318	3.17267	2.48487e-06
chr14:16365178-16430787	ENSMUSG00000017485	Top2b	protein_coding	1.12505	3.02897	2.69229	0.00511786
chr14:16430841-16575472	ENSMUSG00000017491	Rarb	protein_coding	0.1	0.262997	2.62997	0.0232474
chr11:99041243-99054392	ENSMUSG00000017493	Igfbp4	protein_coding	4.94718	7.84753	1.58626	0.465349
chr11:98907800-98923940	ENSMUSG00000017499	Cdc6	protein_coding	6.6782	8.66257	1.29714	0.0627003
chr11:79993105-80034123	ENSMUSG00000017548	Suz12	protein_coding	59.9882	46.8961	0.781756	0.25516
chr11:80089399-80135794	ENSMUSG00000017550	Atad5	protein_coding	2.05393	1.42365	0.693135	0.111484
chr11:80046492-80080991	ENSMUSG00000017561	Crlf3	protein_coding	15.7178	12.1951	0.775875	0.0467392
chr11:99065677-99089306	ENSMUSG00000017607	Tns4	protein_coding	0.1	0.514164	5.14164	0.000350672
chr11:78522849-78536332	ENSMUSG00000017615	Tnfaip1	protein_coding	4.31152	8.57601	1.98909	0.000564393
chr11:76416733-76622314	ENSMUSG00000017631	Abr	protein_coding	0.914498	1.33166	1.45616	0.41413
chr11:79591211-79698023	ENSMUSG00000017639	Rab11fip4	protein_coding	1.00759	1.60329	1.59121	0.129516
chr2:165055626-165072948	ENSMUSG00000017652	Cd40	protein_coding	0.337224	1.05209	3.11985	0.159411
chr2:165276553-165287869	ENSMUSG00000017664	Slc35c2	protein_coding	10.5914	17.4459	1.64718	0.0490777
chr2:165374263-165388259	ENSMUSG00000017667	Zfp334	protein_coding	0.528211	0.296428	0.561191	0.198627
chr2:165288030-165326479	ENSMUSG00000017670	Elmo2	protein_coding	1.79826	2.08211	1.15784	0.726163
chr11:79239371-79254671	ENSMUSG00000017677	Wsb1	protein_coding	4.97222	14.3221	2.88043	3.06704e-06
chr2:163602313-163619013	ENSMUSG00000017679	Ttpal	protein_coding	0.301874	0.368803	1.22171	0.845543
chr11:80209018-80267907	ENSMUSG00000017686	Rhot1	protein_coding	7.85643	5.56186	0.707937	0.0164015
chr2:163726583-163750239	ENSMUSG00000017697	Ada	protein_coding	9.37597	3.08374	0.328898	6.56137e-06
chr2:163623271-163645131	ENSMUSG00000017707	Serinc3	protein_coding	3.92115	6.21484	1.58495	0.0257324
chr11:117986291-118024011	ENSMUSG00000017715	Pgs1	protein_coding	12.0483	22.5462	1.87131	0.000173917
chr11:117849250-117855743	ENSMUSG00000017716	Birc5	protein_coding	443.284	487.697	1.10019	0.509072
chr11:117825923-117839908	ENSMUSG00000017718	Afmid	protein_coding	0.565778	0.674141	1.19153	0.458455
chr2:164497519-164508301	ENSMUSG00000017721	Pigt	protein_coding	8.57417	11.5327	1.34505	0.121424
chr2:164562412-164568510	ENSMUSG00000017723	Wfdc2	protein_coding	68.264	56.4522	0.82697	0.250698
chr11:101769741-101785371	ENSMUSG00000017724	Etv4	protein_coding	13.6418	6.34739	0.465291	7.08575e-05
chr2:164486105-164493319	ENSMUSG00000017734	Dbndd2	protein_coding	2.29231	7.1021	3.09822	0.868719
chr2:164940779-164955850	ENSMUSG00000017737	Mmp9	protein_coding	0.925459	0.231807	0.250478	0.249391
chr2:164960801-164999731	ENSMUSG00000017740	Slc12a5	protein_coding	1.37511	0.334303	0.24311	0.571159
chr11:100766031-100770957	ENSMUSG00000017747	Ghdc	protein_coding	3.31871	7.60023	2.29011	0.00127182
chr2:164839517-164857711	ENSMUSG00000017754	Pltp	protein_coding	6.66102	5.88331	0.883244	0.742551
chr13:73763696-73816743	ENSMUSG00000017756	Slc12a7	protein_coding	0.632853	0.911259	1.43992	0.838796
chr2:164832872-164841032	ENSMUSG00000017760	Ctsa	protein_coding	11.0572	66.8463	6.04547	6.34655e-37
chr2:164822685-164826871	ENSMUSG00000017764	Zswim1	protein_coding	9.24965	4.8698	0.526485	0.00535814
chr8:105943589-105966115	ENSMUSG00000017765	Slc12a4	protein_coding	1.11374	4.03153	3.61983	4.69979e-05
chr2:164826388-164828537	ENSMUSG00000017767	Spata25	protein_coding	0.1	0.226352	2.26352	#N/A
chr11:75650503-75673910	ENSMUSG00000017774	Myo1c	protein_coding	2.00317	4.53625	2.26453	0.000919665
chr11:75679258-75706908	ENSMUSG00000017776	Crk	protein_coding	5.07155	9.29511	1.8328	1.42885e-05
chr13:86044815-86046904	ENSMUSG00000017778	Cox7c	protein_coding	5432.33	4241.35	0.780761	0.0120997
chr11:75588096-75628804	ENSMUSG00000017781	Pitpna	protein_coding	28.7207	34.0419	1.18527	0.000548059
chr11:101087276-101092207	ENSMUSG00000017801	Mlx	protein_coding	29.9577	35.053	1.17008	0.37987
chr11:101096321-101119893	ENSMUSG00000017802	Fam134c	protein_coding	1.10007	3.47329	3.15735	0.000731394
chr11:100694883-100704271	ENSMUSG00000017830	Dhx58	protein_coding	0.552286	0.462721	0.837829	0.172974
chr17:53479233-53507671	ENSMUSG00000017831	Rab5a	protein_coding	2.84658	3.50211	1.23029	0.585688
chr11:100619243-100627607	ENSMUSG00000017837	Nkiras2	protein_coding	6.57709	5.29104	0.804465	0.201565
chr12:110485738-110583061	ENSMUSG00000017843	Ppp2r5c	protein_coding	14.3405	12.0163	0.837931	0.184816
chr2:163017353-163046141	ENSMUSG00000017858	Ift52	protein_coding	8.46375	5.4659	0.645801	0.0339762
chr2:163054686-163084688	ENSMUSG00000017861	Mybl2	protein_coding	7.02503	3.82331	0.544241	9.70064e-05
chr2:162987329-163014127	ENSMUSG00000017868	Sgk2	protein_coding	0.480548	0.1	0.208096	0.0529806
chr2:167298443-167349183	ENSMUSG00000017929	B4galt5	protein_coding	2.38539	6.81042	2.85505	3.6072e-06
chr2:163438475-163455324	ENSMUSG00000017943	Gdap1l1	protein_coding	3.03741	1.05613	0.347707	0.00690418
chr2:163506807-163572910	ENSMUSG00000017950	Hnf4a	protein_coding	0.1	1.21047	12.1047	5.26292e-08
chr2:167191804-167240604	ENSMUSG00000017969	Ptgis	protein_coding	8.83181	8.90054	1.00778	0.921318
chr2:167015192-167034947	ENSMUSG00000017999	Ddx27	protein_coding	29.3559	18.7585	0.639003	0.0257263
chr5:143622446-143710250	ENSMUSG00000018001	Cyth3	protein_coding	1.28253	1.51428	1.18069	0.149492
chr11:120721469-120723969	ENSMUSG00000018012	Rac3	protein_coding	6.22179	7.98216	1.28294	0.438326
chr15:83113432-83122801	ENSMUSG00000018040	Rrp7a	protein_coding	9.01295	12.1679	1.35005	0.0677851
chr15:83153493-83172592	ENSMUSG00000018042	Cyb5r3	protein_coding	51.8552	69.874	1.34748	0.0237196
chr11:86210680-86257575	ENSMUSG00000018068	Ints2	protein_coding	3.15565	3.5534	1.12604	0.680228
chr5:118560678-118765438	ENSMUSG00000018076	Med13l	protein_coding	2.21351	1.47436	0.666073	0.040562
chr13:23684198-23692488	ENSMUSG00000018102	Hist1h2bc	protein_coding	65.095	42.4993	0.65288	0.00936626
chr15:79258194-79285537	ENSMUSG00000018126	Baiap2l2	protein_coding	1.83489	0.401554	0.218843	0.0331036
chr5:139791512-139802653	ENSMUSG00000018143	Mafk	protein_coding	0.379357	1.451	3.82489	0.155732
chr11:98152153-98193293	ENSMUSG00000018160	Med1	protein_coding	5.16239	3.87784	0.751171	0.304711
chr10:128567522-128589652	ENSMUSG00000018166	Erbb3	protein_coding	0.33244	0.183566	0.552179	0.114195
chr11:98358367-98381112	ENSMUSG00000018167	Stard3	protein_coding	2.26111	3.10382	1.3727	0.473376
chr11:98464901-98546031	ENSMUSG00000018168	Ikzf3	protein_coding	0.306833	0.1	0.32591	0.292868
chr15:78755881-78773475	ENSMUSG00000018169	Mfng	protein_coding	4.61859	0.568402	0.123068	2.27338e-07
chr11:86583864-86683836	ENSMUSG00000018171	Vmp1	protein_coding	26.7286	58.0474	2.17173	2.13979e-06
chr1:143777271-143807466	ENSMUSG00000018189	Uchl5	protein_coding	135.625	100.888	0.743875	0.00289576
chr1:143716337-143749676	ENSMUSG00000018196	Glrx2	protein_coding	210.312	244.348	1.16184	0.384909
chr1:143750789-143777068	ENSMUSG00000018199	Trove2	protein_coding	0.285062	0.475902	1.66947	0.244674
chr2:164070321-164155524	ENSMUSG00000018209	Stk4	protein_coding	12.9874	7.80403	0.60089	0.205435
chr11:63128981-63159547	ENSMUSG00000018217	Pmp22	protein_coding	0.554986	3.29115	5.93015	0.000294518
chr11:53431022-53437904	ENSMUSG00000018238	Gdf9	protein_coding	0.278037	0.175366	0.630731	0.724003
chr11:53324678-53333301	ENSMUSG00000018239	Zcchc10	protein_coding	37.5487	33.8576	0.9017	0.411999
chr11:70525366-70527858	ENSMUSG00000018286	Psmb6	protein_coding	2288.59	1501.92	0.656267	0.000117895
chr11:70663770-70669416	ENSMUSG00000018287	Spag7	protein_coding	56.3645	71.9913	1.27724	0.121426
chr11:70651849-70654644	ENSMUSG00000018293	Pfn1	protein_coding	1721.67	2171.84	1.26147	0.0379199
chr2:164053539-164071169	ENSMUSG00000018322	Tomm34	protein_coding	9.22019	10.5398	1.14313	0.65952
chr2:163994959-164018588	ENSMUSG00000018326	Ywhab	protein_coding	52.9701	63.7382	1.20329	0.112721
chr11:54902452-54910377	ENSMUSG00000018339	Gpx3	protein_coding	10.0026	46.7384	4.67262	3.63912e-20
chr11:54979107-55033445	ENSMUSG00000018340	Anxa6	protein_coding	12.8735	3.18877	0.247701	3.54568e-11
chr6:67291317-67376188	ENSMUSG00000018341	Il12rb2	protein_coding	0.181356	0.113439	0.625502	0.219114
chr11:65807174-65829239	ENSMUSG00000018347	Zkscan6	protein_coding	0.973585	1.24008	1.27372	0.868938
chr11:106988628-106999541	ENSMUSG00000018362	Kpna2	protein_coding	72.2424	48.0132	0.664612	0.00137774
chr11:106820065-106920715	ENSMUSG00000018363	Smurf2	protein_coding	0.987841	1.42785	1.44543	0.0530964
chr11:106789251-106819930	ENSMUSG00000018372	Cep95	protein_coding	6.26347	2.34458	0.374327	0.871029
chr11:88068278-88084729	ENSMUSG00000018377	Vezf1	protein_coding	1.51663	1.55264	1.02374	0.885816
chr11:88098057-88194140	ENSMUSG00000018378	Cuedc1	protein_coding	1.7774	0.616317	0.346753	0.764664
chr11:88047372-88053755	ENSMUSG00000018379	Srsf1	protein_coding	57.1662	49.394	0.864042	0.914757
chr11:95830073-95842476	ENSMUSG00000018381	Abi3	protein_coding	1.96603	0.332517	0.169131	0.647411
chr11:53457204-53467766	ENSMUSG00000018387	Shroom1	protein_coding	0.530523	1.51991	2.86493	0.364602
chr11:53567378-53601967	ENSMUSG00000018395	Kif3a	protein_coding	23.4109	8.20027	0.350275	7.28096e-06
chr11:53519256-53549565	ENSMUSG00000018398	43716	protein_coding	0.779123	0.657413	0.843787	0.785417
chr11:87592161-87616302	ENSMUSG00000018401	Mtmr4	protein_coding	0.603018	1.50328	2.49293	0.0309085
chr11:84813060-84819515	ENSMUSG00000018405	Mrm1	protein_coding	1.59064	1.31543	0.826985	0.643837
chr11:104231389-104332090	ENSMUSG00000018411	Mapt	protein_coding	9.65772	6.53834	0.677007	0.0530576
chr11:104333228-104468861	ENSMUSG00000018412	Kansl1	protein_coding	1.96708	2.39128	1.21565	0.769249
chr11:60417144-60450927	ENSMUSG00000018415	Gid4	protein_coding	2.46219	2.11992	0.860988	0.542918
chr1:51749764-51916071	ENSMUSG00000018417	Myo1b	protein_coding	4.32233	4.72692	1.09361	0.652477
chr11:86768845-86807746	ENSMUSG00000018425	Dhx40	protein_coding	5.1228	3.91233	0.763708	0.254332
chr11:86936424-86993707	ENSMUSG00000018427	Ypel2	protein_coding	0.706071	6.22869	8.82162	5.62934e-20
chr11:88830791-88864586	ENSMUSG00000018428	Akap1	protein_coding	4.37226	5.31083	1.21467	0.358041
chr11:107166662-107189381	ENSMUSG00000018433	Nol11	protein_coding	17.2571	12.096	0.700929	0.0279167
chr11:71007163-71019841	ENSMUSG00000018442	Derl2	protein_coding	21.2061	62.2469	2.93533	1.77218e-10
chr11:70977835-70983026	ENSMUSG00000018446	C1qbp	protein_coding	1049.22	772.38	0.736151	0.00284866
chr11:70970212-70977833	ENSMUSG00000018449	Rpain	protein_coding	48.3939	59.403	1.22749	0.416411
chr11:69326257-69333042	ENSMUSG00000018470	Kcnab3	protein_coding	0.547651	0.245669	0.448587	0.323584
chr11:69343272-69369406	ENSMUSG00000018474	Chd3	protein_coding	0.873135	0.729876	0.835925	0.798821
chr11:69398507-69413675	ENSMUSG00000018476	Kdm6b	protein_coding	14.5552	29.0231	1.994	0.000218893
chr11:85170403-85181145	ENSMUSG00000018479	1700125H20Rik	protein_coding	0.637923	1.91497	3.00188	0.31362
chr11:85187261-85235130	ENSMUSG00000018481	Appbp2	protein_coding	5.03064	16.2403	3.22829	3.13726e-14
chr11:62248983-62266453	ENSMUSG00000018500	Adora2b	protein_coding	0.99113	1.31566	1.32743	0.65034
chr11:62316425-62458541	ENSMUSG00000018501	Ncor1	protein_coding	48.9591	43.927	0.897218	0.177067
chr11:62524945-62539261	ENSMUSG00000018509	Cenpv	protein_coding	51.1544	32.4821	0.634982	0.00536139
chr11:97688822-97700497	ENSMUSG00000018537	Pcgf2	protein_coding	234.244	77.2275	0.329688	0.0704704
chr11:97745480-97766556	ENSMUSG00000018541	Cwc25	protein_coding	9.85689	14.0843	1.42887	0.219842
chr11:97771480-97775918	ENSMUSG00000018543	1700001P01Rik	protein_coding	0.283045	0.1	0.353301	0.494225
chr11:97715156-97744704	ENSMUSG00000018547	Pip4k2b	protein_coding	0.752034	2.97926	3.96161	0.317338
chr11:87127076-87220683	ENSMUSG00000018548	Trim37	protein_coding	2.9713	1.90243	0.64027	0.202002
chr11:69935795-69941605	ENSMUSG00000018554	Ybx2	protein_coding	0.852413	1.6269	1.90858	0.670048
chr11:69981155-69990601	ENSMUSG00000018559	Ctdnep1	protein_coding	4.94602	20.2895	4.1022	1.40996e-05
chr11:69968221-69982517	ENSMUSG00000018565	Elp5	protein_coding	95.7795	170.561	1.78077	5.12469e-06
chr11:69942538-69948188	ENSMUSG00000018566	Slc2a4	protein_coding	0.173129	0.119732	0.691576	0.542672
chr11:69991142-69994951	ENSMUSG00000018567	Gabarap	protein_coding	53.5301	308.115	5.75591	1.4436e-44
chr11:69964778-69967885	ENSMUSG00000018569	Cldn7	protein_coding	46.2062	182.262	3.94452	4.61255e-24
chr11:69897351-69900987	ENSMUSG00000018570	2810408A11Rik	protein_coding	0.782884	0.343129	0.438289	0.296892
chr11:69995776-70000009	ENSMUSG00000018572	Phf23	protein_coding	13.3095	19.08	1.43357	0.0577942
chr11:70010182-70015411	ENSMUSG00000018574	Acadvl	protein_coding	18.6977	37.601	2.011	0.60698
chr11:55469684-55504838	ENSMUSG00000018583	G3bp1	protein_coding	52.6376	47.5889	0.904085	0.220654
chr11:55446640-55461239	ENSMUSG00000018585	Atox1	protein_coding	1619.62	4945.85	3.0537	2.1547e-19
chr11:55394499-55420080	ENSMUSG00000018593	Sparc	protein_coding	33.4647	981.012	29.3148	5.30348e-200
chr11:60728397-60732951	ENSMUSG00000018599	Mief2	protein_coding	0.626135	0.938183	1.49837	0.429009
chr14:70766035-70778495	ENSMUSG00000022102	Dok2	protein_coding	2.22691	27.9198	12.5374	1.90738e-39
chr11:84048040-84069261	ENSMUSG00000018648	Dusp14	protein_coding	5.94483	1.78811	0.300785	0.00100963
chr11:84078919-84129600	ENSMUSG00000018651	Tada2a	protein_coding	23.0194	18.7574	0.814848	0.149677
chr11:96937824-96943986	ENSMUSG00000018659	Pnpo	protein_coding	3.5946	10.2168	2.84228	0.000118591
chr11:113649168-113667054	ENSMUSG00000018661	Cog1	protein_coding	5.36838	6.16638	1.14865	0.910777
chr11:96789126-96808640	ENSMUSG00000018666	Cbx1	protein_coding	220.096	99.4819	0.451992	3.46233e-09
chr11:96907425-96916496	ENSMUSG00000018669	Cdk5rap3	protein_coding	104.109	57.6417	0.553667	2.01755e-06
chr11:96849869-96861203	ENSMUSG00000018672	Copz2	protein_coding	5.96462	28.667	4.80617	1.58668e-07
chr11:102402984-102407946	ENSMUSG00000018677	Slc25a39	protein_coding	145.184	108.217	0.745379	0.0169708
chr11:96953339-96982959	ENSMUSG00000018678	Sp2	protein_coding	3.08636	2.40775	0.780126	0.202199
chr11:84422854-84513522	ENSMUSG00000018697	Aatf	protein_coding	33.0797	19.5199	0.590088	0.00310214
chr11:84518283-84525535	ENSMUSG00000018698	Lhx1	protein_coding	0.1	0.616883	6.16883	5.06222e-06
chr12:110601451-110666945	ENSMUSG00000018707	Dync1h1	protein_coding	3.37262	4.34034	1.28693	1.38328e-06
chr11:113698171-113710017	ENSMUSG00000018727	Cpsf4l	protein_coding	1.92087	0.341911	0.177998	0.0218317
chr11:83294641-83302586	ENSMUSG00000018733	Pex12	protein_coding	2.58957	2.91805	1.12684	0.76743
chr11:68821433-68871858	ENSMUSG00000018736	Ndel1	protein_coding	3.50402	10.0093	2.85651	2.47536e-06
chr11:68968130-68974365	ENSMUSG00000018740	Slc25a35	protein_coding	1.03083	0.543554	0.527297	0.429107
chr11:69765911-69784023	ENSMUSG00000018750	Zbtb4	protein_coding	0.307027	0.136792	0.445535	0.515297
chr11:69682576-69696098	ENSMUSG00000018752	Tnfsfm13	protein_coding	0.546448	0.310194	0.567655	0.176078
chr11:69656696-69662642	ENSMUSG00000018761	Mpdu1	protein_coding	43.2995	75.9199	1.75337	0.000147602
chr11:69632989-69653297	ENSMUSG00000018765	Fxr2	protein_coding	7.84807	7.64568	0.974211	0.531729
chr2:73908446-73911326	ENSMUSG00000018770	Atp5g3	protein_coding	390.421	584.651	1.49749	0.0021242
chr15:31224313-31274341	ENSMUSG00000039168	Dap	protein_coding	3.40335	40.9559	12.034	3.51913e-43
chr11:69759889-69761968	ENSMUSG00000018776	Slc35g3	protein_coding	0.28371	0.1	0.352472	0.0859002
chr8:46471040-46536051	ENSMUSG00000018796	Acsl1	protein_coding	1.34065	1.33805	0.998064	0.822497
chr11:110269368-110337716	ENSMUSG00000018800	Abca5	protein_coding	0.379986	0.115095	0.302893	0.533496
chr11:75348432-75405705	ENSMUSG00000018809	Smyd4	protein_coding	4.15383	2.57639	0.620244	0.127253
chr7:142460808-142494867	ENSMUSG00000018819	Lsp1	protein_coding	0.1748	0.1	0.572082	0.778661
chr19:42163950-42194590	ENSMUSG00000018820	Zfyve27	protein_coding	1.37479	1.55397	1.13032	0.564542
chr19:42123272-42129059	ENSMUSG00000018821	Avpi1	protein_coding	132.534	206.974	1.56167	0.000255231
chr19:42197970-42202252	ENSMUSG00000018822	Sfrp5	protein_coding	0.453102	0.164323	0.362663	0.356091
chr11:82876433-82890614	ENSMUSG00000018841	Rad51d	protein_coding	3.41809	4.64061	1.35766	0.0875102
chr11:35769483-35791285	ENSMUSG00000018846	Pank3	protein_coding	0.274199	0.68107	2.48386	0.0426802
chr11:35808380-35834506	ENSMUSG00000018848	Rars	protein_coding	38.8639	36.5273	0.939879	0.424704
chr11:35838399-35980527	ENSMUSG00000018849	Wwc1	protein_coding	2.1992	3.2403	1.4734	0.180979
chr11:115403751-115412674	ENSMUSG00000018858	Ict1	protein_coding	317.702	233.4	0.734651	0.00346114
chr11:115268023-115277050	ENSMUSG00000018861	Fdxr	protein_coding	6.54766	3.97108	0.606489	0.0694401
chr15:84076096-84105754	ENSMUSG00000018865	Sult4a1	protein_coding	7.43835	4.72127	0.634719	0.0477391
chr11:97315715-97329920	ENSMUSG00000018882	Mrpl45	protein_coding	84.6738	55.5785	0.656384	0.00109851
chr11:53770013-53778374	ENSMUSG00000018899	Irf1	protein_coding	1.0331	0.212134	0.205337	0.0318347
chr11:54100094-54131665	ENSMUSG00000018906	P4ha2	protein_coding	3.52825	105.863	30.0045	5.8813e-122
chr7:99535465-99606771	ENSMUSG00000018909	Arrb1	protein_coding	0.378036	0.152095	0.402329	0.131934
chr11:70505243-70511178	ENSMUSG00000018919	Tm4sf5	protein_coding	6.69362	4.59445	0.686393	0.244998
chr11:70453982-70459984	ENSMUSG00000018920	Cxcl16	protein_coding	1.70303	54.972	32.2789	6.33784e-59
chr11:70392882-70410031	ENSMUSG00000018921	Pelp1	protein_coding	14.4277	11.0746	0.76759	0.102112
chr11:70451918-70453727	ENSMUSG00000018923	Med11	protein_coding	28.1199	24.2851	0.863625	0.299825
chr11:60902245-60914750	ENSMUSG00000018931	Natd1	protein_coding	1.21113	0.945586	0.780749	0.41633
chr11:60932032-60952811	ENSMUSG00000018932	Map2k3	protein_coding	10.1441	7.72326	0.761353	0.142907
chr5:33018815-33027966	ENSMUSG00000018965	Ywhah	protein_coding	75.6819	62.5584	0.826597	0.0604514
chr11:96365751-96368256	ENSMUSG00000018973	Hoxb1	protein_coding	0.1	0.61246	6.1246	0.169004
chr5:113742445-113772510	ENSMUSG00000018974	Sart3	protein_coding	8.69136	5.70542	0.656447	0.0137025
chr4:136172393-136196057	ENSMUSG00000018983	E2f2	protein_coding	1.02067	0.491101	0.481155	0.167006
chr7:96951504-97064761	ENSMUSG00000018995	Nars2	protein_coding	1.10443	1.00659	0.911405	0.920604
chr6:34153379-34177111	ENSMUSG00000018999	Slc35b4	protein_coding	1.23938	3.32179	2.6802	0.000434763
chr9:108569885-108572774	ENSMUSG00000019039	Dalrd3	protein_coding	47.8547	45.9749	0.960719	0.158406
chr5:136953274-136966234	ENSMUSG00000019054	Fis1	protein_coding	241.125	227.793	0.944713	0.545952
chr4:147909752-147936767	ENSMUSG00000019055	Plod1	protein_coding	5.15739	11.9306	2.31331	1.36321e-06
chr9:21907490-21918192	ENSMUSG00000019066	Rab3d	protein_coding	0.644939	0.541915	0.840257	0.633164
chr15:76701541-76704239	ENSMUSG00000019080	Mfsd3	protein_coding	2.59852	2.69671	1.03779	0.956982
chr7:141429743-141437892	ENSMUSG00000019082	Slc25a22	protein_coding	2.04073	14.3186	7.01645	4.25096e-06
chrX:74297096-74304721	ENSMUSG00000019087	Atp6ap1	protein_coding	4.13049	31.642	7.66061	2.09176e-30
chrX:74273216-74282337	ENSMUSG00000019088	Dnase1l1	protein_coding	0.560732	0.988655	1.76315	0.442319
chr11:61207536-61218421	ENSMUSG00000019102	Aldh3a1	protein_coding	0.272828	0.1	0.366532	0.0783111
chr6:54505889-54566489	ENSMUSG00000019124	Scrn1	protein_coding	1.17655	0.525553	0.44669	0.106511
chr13:24801656-24814013	ENSMUSG00000019132	BC005537	protein_coding	3.18788	4.77705	1.4985	0.090789
chr8:70594480-70597288	ENSMUSG00000019139	Isyna1	protein_coding	53.4594	33.5724	0.627998	0.00102824
chr18:36783007-36792562	ENSMUSG00000019143	Hars2	protein_coding	2.68105	2.25404	0.84073	0.532737
chr7:16452778-16455489	ENSMUSG00000019158	Tmem160	protein_coding	226.703	270.322	1.1924	0.247364
chr11:100715008-100738215	ENSMUSG00000019173	Rab5c	protein_coding	18.0461	54.7498	3.03388	1.13776e-14
chr5:135778479-135790398	ENSMUSG00000019179	Mdh2	protein_coding	509.155	511.315	1.00424	0.945898
chr2:152669460-152708670	ENSMUSG00000019188	H13	protein_coding	15.9878	58.7219	3.67292	3.4973e-22
chr11:44518963-44565520	ENSMUSG00000019189	Rnf145	protein_coding	2.40271	2.62982	1.09452	0.422089
chr7:31116523-31126945	ENSMUSG00000019194	Scn1b	protein_coding	1.05164	2.50808	2.38492	0.134223
chr6:120795244-120822685	ENSMUSG00000019210	Atp6v1e1	protein_coding	61.8955	115.463	1.86545	1.51557e-07
chr17:25718925-25727419	ENSMUSG00000019214	Chtf18	protein_coding	20.5454	16.6883	0.812263	0.0653756
chr12:85135595-85151264	ENSMUSG00000019235	Rps6kl1	protein_coding	1.01374	0.251788	0.248376	0.0463191
chr7:4481519-4501680	ENSMUSG00000019254	Ppp1r12c	protein_coding	4.44876	9.33403	2.09812	0.0935274
chr12:35497973-35535038	ENSMUSG00000019256	Ahr	protein_coding	0.154438	0.1	0.647511	0.34792
chr8:70905973-70917526	ENSMUSG00000019261	Map1s	protein_coding	6.3888	5.96874	0.934249	0.630899
chr5:33653215-33658416	ENSMUSG00000019295	Tmem129	protein_coding	1.25013	3.54465	2.83542	0.00451655
chr14:55745692-55755500	ENSMUSG00000019297	Nop9	protein_coding	18.387	11.6765	0.635041	0.00203778
chr11:101078410-101080527	ENSMUSG00000019301	Hsd17b1	protein_coding	3.2507	0.251878	0.0774844	7.30031e-05
chr11:101009451-101063719	ENSMUSG00000019302	Atp6v0a1	protein_coding	12.3335	29.6531	2.40427	1.35936e-20
chr11:101091822-101095436	ENSMUSG00000019303	Psmc3ip	protein_coding	60.5395	25.4098	0.419723	1.37235e-07
chr11:98446393-98455373	ENSMUSG00000019312	Grb7	protein_coding	5.17924	3.59121	0.693386	0.0943272
chr17:24696233-24700529	ENSMUSG00000019320	Noxo1	protein_coding	0.899965	1.06626	1.18478	0.529493
chr3:95006589-95015448	ENSMUSG00000019338	Zfp687	protein_coding	0.579352	0.926291	1.59884	0.296063
chr8:84246236-84249761	ENSMUSG00000019362	D8Ertd738e	protein_coding	897.653	791.291	0.881511	0.131142
chr11:4031461-4048024	ENSMUSG00000019368	Sec14l4	protein_coding	0.478914	0.449386	0.938344	0.0640423
chr7:16915378-16924114	ENSMUSG00000019370	Calm3	protein_coding	201.137	220.353	1.09554	0.294254
chr11:59817794-59839838	ENSMUSG00000019373	Cops3	protein_coding	192.001	119.717	0.623523	0.0533982
chr8:70527723-70535328	ENSMUSG00000019428	Fkbp8	protein_coding	64.2373	52.7692	0.821474	0.16484
chr7:30854329-30856178	ENSMUSG00000019429	Ffar3	protein_coding	0.204233	0.1	0.489637	0.15321
chr17:35241745-35253707	ENSMUSG00000019432	Ddx39b	protein_coding	85.3655	41.3184	0.484018	1.38709e-08
chr8:83652677-83664788	ENSMUSG00000019433	Gipc1	protein_coding	55.2978	42.5084	0.768716	0.0324754
chr11:78176710-78181909	ENSMUSG00000019437	Tlcd1	protein_coding	11.58	23.2944	2.0116	0.000912387
chr11:69846375-69852058	ENSMUSG00000019461	Plscr3	protein_coding	1.40786	3.14654	2.23499	0.659998
chr10:127182520-127190054	ENSMUSG00000019467	Arhgef25	protein_coding	3.32529	1.90434	0.572685	0.0790713
chr8:3608420-3621316	ENSMUSG00000019470	Xab2	protein_coding	19.3874	13.7611	0.709793	0.0360077
chr9:21138540-21149906	ENSMUSG00000019471	Cdc37	protein_coding	90.2719	70.2962	0.778717	0.0262982
chr17:57249450-57263697	ENSMUSG00000019487	Trip10	protein_coding	8.6078	6.28538	0.730196	0.13402
chr17:57145996-57149777	ENSMUSG00000019489	Cd70	protein_coding	0.226837	0.1	0.440845	0.469227
chr5:138161070-138164646	ENSMUSG00000019494	Cops6	protein_coding	213.07	161.743	0.759103	0.0231253
chr11:62551170-62553213	ENSMUSG00000019505	Ubb	protein_coding	1380.72	855.74	0.619778	3.64353e-07
chr5:138172001-138180429	ENSMUSG00000019518	Ap4m1	protein_coding	3.80014	2.39313	0.629749	0.416682
chr3:20122083-20155317	ENSMUSG00000019528	Gyg	protein_coding	3.23006	11.2249	3.47515	2.48423e-07
chr7:45082912-45092221	ENSMUSG00000019539	Rcn3	protein_coding	31.4073	184.103	5.8618	1.24197e-44
chrX:73673149-73682502	ENSMUSG00000019558	Slc6a8	protein_coding	2.21185	10.6302	4.80603	3.19373e-12
chr10:79927042-79955018	ENSMUSG00000019564	Arid3a	protein_coding	0.927505	1.2162	1.31127	0.45389
chr6:5483350-5496309	ENSMUSG00000019577	Pdk4	protein_coding	0.224717	0.102482	0.456047	0.480858
chr17:56067044-56075028	ENSMUSG00000019578	Ubxn6	protein_coding	9.66455	10.7361	1.11087	0.997992
chr17:56175743-56183920	ENSMUSG00000019579	Mydgf	protein_coding	34.4051	145.047	4.21586	9.8866e-33
chr11:105933701-105953336	ENSMUSG00000019590	Cyb561	protein_coding	2.28638	2.55	1.1153	0.78027
chr18:47235597-47368870	ENSMUSG00000019647	Sema6a	protein_coding	0.126178	0.620978	4.92145	0.00128408
chr9:110656502-110711606	ENSMUSG00000019659	Ccdc12	protein_coding	234.74	181.859	0.774725	0.125617
chr6:38533501-38539449	ENSMUSG00000019689	1110001J03Rik	protein_coding	513.83	336.02	0.653953	0.00133949
chr1:177020072-177258203	ENSMUSG00000019699	Akt3	protein_coding	0.53013	0.718539	1.3554	0.923848
chr3:87919505-87923672	ENSMUSG00000019710	Mrpl24	protein_coding	151.649	111.64	0.736174	0.267471
chr2:29935425-29960371	ENSMUSG00000019715	Gle1	protein_coding	8.31942	12.1886	1.46508	0.440668
chr12:72073427-72085439	ENSMUSG00000019718	L3hypdh	protein_coding	9.68546	4.82707	0.498384	0.0855899
chr8:72480640-72492614	ENSMUSG00000019731	Slc35e1	protein_coding	1.51667	5.05488	3.33287	4.39565e-09
chr8:72424175-72443870	ENSMUSG00000019732	Calr3	protein_coding	1.97616	1.16125	0.587628	0.187088
chr7:3665789-3677524	ENSMUSG00000019734	Tmc4	protein_coding	5.21575	15.9529	3.0586	0.0987196
chr7:30314806-30319046	ENSMUSG00000019737	Syne4	protein_coding	27.8517	13.3691	0.480009	0.00710472
chr7:30231947-30233390	ENSMUSG00000019738	Polr2i	protein_coding	264.054	181.228	0.686326	0.0203562
chr11:99385253-99389364	ENSMUSG00000019761	Krt10	protein_coding	9.0382	6.48994	0.718056	0.0787235
chr10:4401914-4432388	ENSMUSG00000019763	Rmnd1	protein_coding	15.8208	13.2592	0.83809	0.667251
chr10:5799159-5805600	ENSMUSG00000019773	Fbxo5	protein_coding	63.9718	36.9786	0.578046	5.61801e-06
chr10:5811886-5823910	ENSMUSG00000019774	Mtrf1l	protein_coding	4.53475	7.56194	1.66755	0.123658
chr10:5825662-5922400	ENSMUSG00000019775	Rgs17	protein_coding	0.597784	0.1	0.167285	0.00223491
chr10:36974543-37001889	ENSMUSG00000019777	Hdac2	protein_coding	68.7305	45.5149	0.662222	0.0028271
chr10:34483399-34611226	ENSMUSG00000019779	Frk	protein_coding	0.1	0.224142	2.24142	0.000441288
chr10:33996554-34019624	ENSMUSG00000019782	Rwdd1	protein_coding	198.683	233.305	1.17426	0.305435
chr10:33512285-33624769	ENSMUSG00000019785	Clvs2	protein_coding	0.790065	0.125312	0.158609	0.159766
chr10:9755546-9901079	ENSMUSG00000019790	Stxbp5	protein_coding	0.1	0.530687	5.30687	0.0654971
chr10:30608140-30618479	ENSMUSG00000019791	Hint3	protein_coding	40.5083	94.4455	2.33151	7.22782e-07
chr10:30534224-30600749	ENSMUSG00000019792	Trmt11	protein_coding	9.7854	6.12768	0.626206	0.0290487
chr10:7725999-7763150	ENSMUSG00000019794	Katna1	protein_coding	62.9842	45.6315	0.72449	0.0439886
chr10:7629372-7681136	ENSMUSG00000019795	Pcmt1	protein_coding	32.6655	56.9113	1.74224	0.000913949
chr10:7589799-7625483	ENSMUSG00000019796	Lrp11	protein_coding	3.10029	3.65891	1.18018	0.561053
chr10:43525120-43540994	ENSMUSG00000019797	1700021F05Rik	protein_coding	174.874	94.0196	0.537644	1.13027e-07
chr10:42761495-42832514	ENSMUSG00000019802	Sec63	protein_coding	2.83784	23.1126	8.14445	4.59862e-15
chr10:42502029-42535381	ENSMUSG00000019804	Snx3	protein_coding	227.216	520.974	2.29285	5.85808e-15
chr10:13647053-13868980	ENSMUSG00000019806	Aig1	protein_coding	2.55556	2.9222	1.14347	0.713076
chr10:13552893-13563376	ENSMUSG00000019808	Adat2	protein_coding	24.0115	14.2046	0.591574	0.00445246
chr10:13523841-13553142	ENSMUSG00000019809	Pex3	protein_coding	3.14463	4.76531	1.51538	0.0967755
chr10:13499539-13519035	ENSMUSG00000019810	Fuca2	protein_coding	3.494	18.5029	5.29562	2.03701e-08
chr10:41718839-41809871	ENSMUSG00000019813	Cep57l1	protein_coding	14.4381	10.7645	0.745563	0.0022427
chr10:13178639-13193137	ENSMUSG00000019814	Ltv1	protein_coding	48.5938	35.5342	0.73125	0.0148408
chr10:13060503-13131694	ENSMUSG00000019817	Plagl1	protein_coding	0.160986	0.156847	0.974294	0.728098
chr10:41519413-41531048	ENSMUSG00000019818	Cd164	protein_coding	10.1769	26.6939	2.62298	3.91314e-12
chr10:12382187-12861735	ENSMUSG00000019820	Utrn	protein_coding	0.67889	1.29052	1.90092	0.00464801
chr10:41485641-41490369	ENSMUSG00000019822	Smpd2	protein_coding	4.70854	6.98165	1.48276	0.198101
chr10:41476313-41487032	ENSMUSG00000019823	Mical1	protein_coding	3.97963	5.94923	1.49492	#N/A
chr10:41450395-41465571	ENSMUSG00000019826	Zbtb24	protein_coding	1.3659	1.86247	1.36355	0.379138
chr10:40883474-40938570	ENSMUSG00000019831	Wasf1	protein_coding	3.06556	0.486683	0.158758	9.00379e-05
chr10:10545010-10558233	ENSMUSG00000019832	Rab32	protein_coding	0.1	0.935184	9.35184	0.000616775
chr10:40249202-40257665	ENSMUSG00000019837	Gtf3c6	protein_coding	117.565	85.7109	0.729052	0.0530277
chr10:40033534-40142254	ENSMUSG00000019838	Slc16a10	protein_coding	0.185719	0.560018	3.01541	0.0241107
chr10:39732117-39875211	ENSMUSG00000019841	Rev3l	protein_coding	0.306217	0.533224	1.74133	0.146846
chr10:39612933-39655307	ENSMUSG00000019842	Traf3ip2	protein_coding	6.04796	4.87423	0.80593	0.951901
chr10:39368854-39565381	ENSMUSG00000019843	Fyn	protein_coding	0.820377	1.33933	1.63257	0.289328
chr10:39134022-39151058	ENSMUSG00000019845	Tube1	protein_coding	1.95185	1.83808	0.941712	0.936319
chr10:45178097-45318452	ENSMUSG00000019848	Popdc3	protein_coding	0.1	0.303749	3.03749	0.263731
chr10:45067205-45158997	ENSMUSG00000019849	Prep	protein_coding	5.44075	7.94922	1.46105	0.08989
chr10:19000909-19015657	ENSMUSG00000019850	Tnfaip3	protein_coding	0.1	0.276898	2.76898	0.0428736
chr10:18845070-18857073	ENSMUSG00000019851	Perp	protein_coding	8.94972	3.36724	0.37624	3.5727e-05
chr10:18540122-18546076	ENSMUSG00000019853	Hebp2	protein_coding	6.07358	1.8693	0.307776	0.000186924
chr10:18055860-18125155	ENSMUSG00000019854	Reps1	protein_coding	2.57424	3.20259	1.24409	0.265213
chr10:53633144-53750909	ENSMUSG00000019856	Fam184a	protein_coding	0.39108	0.429384	1.09795	0.888134
chr10:53596960-53609213	ENSMUSG00000019857	Asf1a	protein_coding	70.4532	52.0439	0.738702	0.0111662
chr10:52337023-52382124	ENSMUSG00000019861	Gopc	protein_coding	0.708112	1.1904	1.68109	0.157322
chr10:43874187-43901745	ENSMUSG00000019863	Qrsl1	protein_coding	8.85452	3.95984	0.447211	0.000595101
chr10:43901806-43947862	ENSMUSG00000019864	Rtn4ip1	protein_coding	3.19394	2.79408	0.874807	0.805829
chr10:14654754-14705560	ENSMUSG00000019868	Vta1	protein_coding	31.6689	42.2295	1.33347	0.167708
chr10:57794334-57811830	ENSMUSG00000019872	Smpdl3a	protein_coding	0.1	0.305235	3.05235	0.270209
chr10:67009188-67096988	ENSMUSG00000019873	Reep3	protein_coding	1.21648	2.91528	2.39648	0.0020746
chr10:57631980-57741112	ENSMUSG00000019876	Pkib	protein_coding	0.194136	0.298124	1.53565	0.948407
chr10:57515773-57532530	ENSMUSG00000019877	Serinc1	protein_coding	4.09704	9.5747	2.33698	8.3173e-06
chr10:57486384-57513133	ENSMUSG00000019878	Hsf2	protein_coding	2.76699	3.19304	1.15398	0.689814
chr10:29453108-29535867	ENSMUSG00000019880	Rspo3	protein_coding	0.1	0.267672	2.67672	0.0811362
chr10:29313165-29346661	ENSMUSG00000019883	Echdc1	protein_coding	4.917	3.45843	0.703364	0.983344
chr10:28074819-28597397	ENSMUSG00000019889	Ptprk	protein_coding	1.60779	1.00085	0.622499	0.0581619
chr10:52233618-52321378	ENSMUSG00000019891	Dcbld1	protein_coding	3.56989	16.8983	4.73355	9.03398e-18
chr10:103063197-103236322	ENSMUSG00000019892	Lrriq1	protein_coding	0.1	0.238661	2.38661	0.0304649
chr10:103367807-103419378	ENSMUSG00000019894	Slc6a15	protein_coding	0.316439	0.86517	2.73408	0.105053
chr10:105841066-105847833	ENSMUSG00000019897	Ccdc59	protein_coding	88.2546	120.786	1.36861	0.0179785
chr10:108162399-108277575	ENSMUSG00000019907	Ppp1r12a	protein_coding	5.39887	8.47453	1.56969	0.00885602
chr10:59323295-59373304	ENSMUSG00000019916	P4ha1	protein_coding	2.12491	38.7037	18.2143	2.00457e-71
chr10:59164112-59221847	ENSMUSG00000019917	43718	protein_coding	2.63049	1.1583	0.440335	0.0108638
chr10:58323465-58424691	ENSMUSG00000019920	Lims1	protein_coding	4.08327	3.50351	0.858016	0.93748
chr10:72654844-72674964	ENSMUSG00000019923	Zwint	protein_coding	47.0112	97.5444	2.07492	1.89457e-06
chr10:71254979-71285262	ENSMUSG00000019927	Ube2d1	protein_coding	7.52059	6.90666	0.918367	0.758413
chr10:69336634-69352938	ENSMUSG00000019942	Cdk1	protein_coding	153.474	126.165	0.822058	0.0298687
chr10:98915151-99026143	ENSMUSG00000019943	Atp2b1	protein_coding	4.41059	11.8573	2.68836	3.1661e-10
chr10:69151433-69291791	ENSMUSG00000019944	Rhobtb1	protein_coding	0.965766	1.25268	1.29708	0.140564
chr10:68095592-68278726	ENSMUSG00000019947	Arid5b	protein_coding	9.2996	9.39911	1.0107	0.886654
chr10:89711972-89732295	ENSMUSG00000019948	Actr6	protein_coding	21.637	12.6355	0.583977	0.0077866
chr10:89744990-89819869	ENSMUSG00000019951	Uhrf1bp1l	protein_coding	0.895452	1.31242	1.46564	0.15986
chr10:99107035-99198074	ENSMUSG00000019952	Poc1b	protein_coding	0.812441	1.64269	2.02191	0.0901044
chr10:99263230-99267488	ENSMUSG00000019960	Dusp6	protein_coding	4.96819	1.22584	0.246738	1.39729e-06
chr10:91147570-91171582	ENSMUSG00000019961	Tmpo	protein_coding	14.9089	17.0848	1.14595	0.487854
chr12:83688202-83735199	ENSMUSG00000019969	Psen1	protein_coding	1.76334	4.1119	2.33189	0.00200723
chr10:21882183-21999903	ENSMUSG00000019970	Sgk1	protein_coding	16.3087	25.9376	1.59041	0.00445711
chr10:100488288-100573655	ENSMUSG00000019971	Cep290	protein_coding	0.827749	0.919534	1.11088	0.901946
chr10:91082939-91102607	ENSMUSG00000019975	Ikbip	protein_coding	5.56895	18.6764	3.35368	1.34259e-09
chr10:21295978-21368889	ENSMUSG00000019977	Hbs1l	protein_coding	13.0857	9.14737	0.699036	0.0288569
chr10:25359797-25523519	ENSMUSG00000019978	Epb4.1l2	protein_coding	3.6463	7.70223	2.11234	1.62685e-05
chr10:90989310-91082770	ENSMUSG00000019979	Apaf1	protein_coding	5.78506	18.3406	3.17034	0.00619032
chr10:24869985-24913681	ENSMUSG00000019984	Med23	protein_coding	1.19254	1.11126	0.931844	0.121448
chr10:20952546-21080428	ENSMUSG00000019986	Ahi1	protein_coding	5.62467	1.94677	0.346113	2.298e-06
chr10:92684745-92722420	ENSMUSG00000019988	Nedd1	protein_coding	4.71891	6.69093	1.4179	0.0925461
chr10:24773813-24836195	ENSMUSG00000019989	Enpp3	protein_coding	3.90953	1.24454	0.318335	0.000120969
chr10:20347818-20361669	ENSMUSG00000019992	Mtfr2	protein_coding	3.42589	2.56469	0.748623	0.32713
chr10:20148470-20281589	ENSMUSG00000019996	Map7	protein_coding	2.8834	2.96667	1.02888	0.994927
chr13:51846677-51848468	ENSMUSG00000021453	Gadd45g	protein_coding	1.75973	28.3389	16.104	2.36895e-20
chr13:33879815-33905708	ENSMUSG00000052180	Serpinb6c	protein_coding	3.16179	30.7523	9.72623	7.25093e-25
chr10:24223516-24302790	ENSMUSG00000020000	Moxd1	protein_coding	0.278564	0.121626	0.436618	0.930938
chr10:19859928-19907689	ENSMUSG00000020003	Pex7	protein_coding	14.2002	9.25973	0.652085	0.0404954
chr10:19591948-19610229	ENSMUSG00000020009	Ifngr1	protein_coding	2.25998	5.26375	2.32911	0.392848
chr10:93160875-93241342	ENSMUSG00000020015	Cdk17	protein_coding	1.17545	1.41981	1.20788	0.761396
chr10:93488767-93519304	ENSMUSG00000020017	Hal	protein_coding	12.7423	1.74912	0.137269	8.8889e-08
chr10:93583028-93589706	ENSMUSG00000020018	Snrpf	protein_coding	1222.64	872.76	0.713829	0.158648
chr10:94036000-94145339	ENSMUSG00000020021	Fgd6	protein_coding	0.240668	0.148903	0.618708	0.71925
chr10:94198954-94221443	ENSMUSG00000020022	Ndufa12	protein_coding	441.008	333.095	0.755305	0.129932
chr10:94311948-94590956	ENSMUSG00000020023	Tmcc3	protein_coding	0.273398	0.1	0.365767	0.863443
chr10:94688789-94790336	ENSMUSG00000020024	Cep83	protein_coding	3.47372	5.32244	1.5322	0.10317
chr10:95385361-95417180	ENSMUSG00000020027	Socs2	protein_coding	20.9594	9.56704	0.456457	5.54946e-07
chr10:95547006-95564167	ENSMUSG00000020029	Nudt4	protein_coding	17.6544	18.0566	1.02278	0.973452
chr10:84370904-84440597	ENSMUSG00000020032	Nuak1	protein_coding	0.568056	0.676464	1.19084	0.676351
chr10:84576625-84614359	ENSMUSG00000020034	Tcp11l2	protein_coding	0.360918	0.29111	0.806583	0.640452
chr10:84756061-84906538	ENSMUSG00000020037	Rfx4	protein_coding	0.224067	0.1	0.446294	0.00565908
chr10:85131701-85185054	ENSMUSG00000020038	Cry1	protein_coding	2.84157	2.12129	0.746521	0.256827
chr10:85386813-85660292	ENSMUSG00000020042	Btbd11	protein_coding	0.957965	0.40037	0.417939	0.142322
chr10:86300371-86349506	ENSMUSG00000020044	Timp3	protein_coding	0.400846	4.14256	10.3345	2.9032e-05
chr10:86690208-86705509	ENSMUSG00000020048	Hsp90b1	protein_coding	187.344	486.802	2.59843	8.13375e-10
chr10:87858264-87937042	ENSMUSG00000020053	Igf1	protein_coding	0.1	18.5286	185.286	0.0025611
chr10:88201092-88246158	ENSMUSG00000020056	Ccdc53	protein_coding	69.0137	100.995	1.4634	0.000936716
chr10:88322803-88379080	ENSMUSG00000020057	Dram1	protein_coding	0.1	13.5263	135.263	4.56599e-22
chr10:88459568-88473236	ENSMUSG00000020059	Sycp3	protein_coding	7.6467	8.89762	1.16359	0.300277
chr10:88518278-88605152	ENSMUSG00000020061	Mybpc1	protein_coding	0.525139	0.1	0.190426	0.286374
chr10:63319004-63381704	ENSMUSG00000020063	Sirt1	protein_coding	2.34821	2.46778	1.05092	0.897085
chr10:63243796-63317881	ENSMUSG00000020064	Herc4	protein_coding	3.49442	2.56879	0.735111	0.204003
chr10:63014663-63024217	ENSMUSG00000020069	Hnrnph3	protein_coding	60.5043	37.8815	0.626096	0.00135715
chr10:62980222-63017210	ENSMUSG00000020070	Rufy2	protein_coding	2.95618	6.19567	2.09584	0.0173625
chr10:63061581-63077962	ENSMUSG00000020072	Pbld2	protein_coding	0.436543	0.222326	0.509287	0.355338
chr10:62743927-62792368	ENSMUSG00000020074	Ccar1	protein_coding	18.2897	14.955	0.817678	0.124486
chr10:62580247-62602298	ENSMUSG00000020075	Ddx21	protein_coding	47.7811	40.2464	0.842307	0.129956
chr10:62616022-62651218	ENSMUSG00000020076	Ddx50	protein_coding	11.9809	11.4949	0.959431	0.665645
chr1:135720060-135752232	ENSMUSG00000026421	Csrp1	protein_coding	1.71239	14.0787	8.22164	1.45868e-16
chr10:62454842-62486805	ENSMUSG00000020078	Vps26a	protein_coding	15.1245	31.4796	2.08136	6.22343e-07
chr10:62429208-62449738	ENSMUSG00000020079	Supv3l1	protein_coding	18.668	19.8206	1.06174	0.702298
chr10:62383136-62422491	ENSMUSG00000020080	Hkdc1	protein_coding	0.1	3.8738	38.738	6.4548e-12
chr10:62107654-62143920	ENSMUSG00000020083	2010107G23Rik	protein_coding	23.7741	17.5083	0.736446	0.24052
chr10:61715262-61739260	ENSMUSG00000020085	Aifm2	protein_coding	4.93861	4.94932	1.00217	0.988285
chr10:61738664-61784147	ENSMUSG00000020086	H2afy2	protein_coding	12.4244	4.99497	0.402029	3.06872e-06
chr10:61695513-61702773	ENSMUSG00000020087	Tysnd1	protein_coding	8.47153	4.56306	0.538635	0.00402562
chr10:61680309-61693295	ENSMUSG00000020088	Sar1a	protein_coding	30.4869	51.8985	1.70232	6.74177e-05
chr10:61648551-61674168	ENSMUSG00000020089	Ppa1	protein_coding	317.634	176.894	0.556914	1.15617e-08
chr10:61432496-61452669	ENSMUSG00000020091	Eif4ebp2	protein_coding	4.65047	6.95872	1.49635	0.171089
chr10:61319656-61383523	ENSMUSG00000020092	Pald1	protein_coding	1.47219	0.941345	0.639421	0.21257
chr10:61098641-61147703	ENSMUSG00000020097	Sgpl1	protein_coding	10.0291	36.0287	3.5924	1.29118e-12
chr10:61089342-61094328	ENSMUSG00000020098	Pcbd1	protein_coding	21.9126	182.724	8.33876	6.10034e-44
chr10:60762609-60831581	ENSMUSG00000020099	Unc5b	protein_coding	0.379935	2.85176	7.50592	2.01004e-12
chr10:60712071-60752794	ENSMUSG00000020100	Slc29a3	protein_coding	0.425868	0.688195	1.61598	0.365385
chr10:60346850-60372684	ENSMUSG00000020101	4632428N05Rik	protein_coding	0.1	0.198965	1.98965	0.25782
chr10:125966218-126015359	ENSMUSG00000020105	Lrig3	protein_coding	0.391683	3.52816	9.00769	2.37665e-09
chr10:59987408-60003135	ENSMUSG00000020107	Anapc16	protein_coding	45.1817	77.2876	1.7106	0.01276
chr10:59949674-59951770	ENSMUSG00000020108	Ddit4	protein_coding	6.41216	4.5388	0.707842	0.280641
chr10:59879555-59899302	ENSMUSG00000020109	Dnajb12	protein_coding	3.00793	4.61273	1.53352	0.0301917
chr10:59702476-59864132	ENSMUSG00000020111	Micu1	protein_coding	3.87296	5.49006	1.41754	0.0163383
chr10:119199254-119240055	ENSMUSG00000020114	Cand1	protein_coding	3.04918	4.03147	1.32215	0.70856
chr10:121546454-121586794	ENSMUSG00000020115	Tbk1	protein_coding	1.86866	2.84033	1.51998	0.229542
chr11:17203197-17211568	ENSMUSG00000020116	Pno1	protein_coding	89.3851	65.3023	0.730573	0.00773034
chr10:121780990-122047315	ENSMUSG00000020121	Srgap1	protein_coding	0.25886	1.20262	4.64584	9.12724e-07
chr10:123113243-123196935	ENSMUSG00000020124	Usp15	protein_coding	10.1854	7.83352	0.769092	0.132767
chr11:21239280-21321136	ENSMUSG00000020128	Vps54	protein_coding	2.48005	3.52278	1.42045	0.504304
chr10:115197876-115251493	ENSMUSG00000020130	Tbc1d15	protein_coding	11.6639	7.65182	0.656029	0.00856074
chr10:80321282-80329498	ENSMUSG00000020131	Pcsk4	protein_coding	0.530631	0.573236	1.08029	0.898196
chr10:115289862-115315591	ENSMUSG00000020132	Rab21	protein_coding	0.823978	3.39155	4.11607	0.00127805
chr10:80318253-80320537	ENSMUSG00000020133	2310011J03Rik	protein_coding	16.9415	21.0683	1.24359	0.213415
chr11:21091290-21150323	ENSMUSG00000020134	Peli1	protein_coding	3.06398	3.18596	1.03981	0.737081
chr10:80295976-80318263	ENSMUSG00000020135	Apc2	protein_coding	0.191611	0.1	0.521891	0.264611
chr10:115369965-115384435	ENSMUSG00000020137	Thap2	protein_coding	0.706145	0.779515	1.1039	0.807553
chr11:20302179-20332713	ENSMUSG00000020142	Slc1a4	protein_coding	0.474767	1.49849	3.15626	0.00542625
chr11:20201431-20226856	ENSMUSG00000020149	Rab1	protein_coding	74.2459	159.695	2.15089	4.57478e-11
chr10:80258150-80261012	ENSMUSG00000020150	Gamt	protein_coding	2.33029	3.458	1.48394	0.508238
chr11:20062303-20112913	ENSMUSG00000020152	Actr2	protein_coding	51.2899	92.8995	1.81126	8.54808e-07
chr10:80249120-80256794	ENSMUSG00000020153	Ndufs7	protein_coding	434.806	453.695	1.04344	0.641931
chr10:80226433-80243903	ENSMUSG00000020156	Mum1	protein_coding	55.1364	53.4545	0.969497	0.859217
chr11:18879816-19018985	ENSMUSG00000020160	Meis1	protein_coding	0.1	0.77016	7.7016	0.00348781
chr10:80402996-80406830	ENSMUSG00000020163	Uqcr11	protein_coding	4554.9	5455.56	1.19774	0.139392
chr10:116485160-116581511	ENSMUSG00000020166	Cnot2	protein_coding	11.113	6.86829	0.618044	0.0202288
chr2:26457902-26516663	ENSMUSG00000026923	Notch1	protein_coding	0.197578	0.339592	1.71878	0.719808
chr10:117070128-117148474	ENSMUSG00000020170	Frs2	protein_coding	0.219658	0.63005	2.86832	0.032183
chr10:117215141-117224507	ENSMUSG00000020171	Yeats4	protein_coding	49.6604	48.0846	0.968269	0.669824
chr11:12236607-12464960	ENSMUSG00000020173	Cobl	protein_coding	10.7587	2.63002	0.244454	3.42241e-10
chr10:75037057-75054748	ENSMUSG00000020175	Rab36	protein_coding	0.14178	0.1	0.705318	0.408619
chr11:11930507-12038683	ENSMUSG00000020176	Grb10	protein_coding	6.78836	3.53226	0.520341	0.000288472
chr10:75517550-75537373	ENSMUSG00000020180	Snrpd3	protein_coding	110.812	86.6484	0.781937	0.029458
chr11:11814100-11898144	ENSMUSG00000020182	Ddc	protein_coding	16.7715	6.31849	0.376739	0.000449849
chr10:117629499-117687352	ENSMUSG00000020183	Cpm	protein_coding	0.733532	2.72781	3.71873	1.1101e-05
chr10:117688887-117710758	ENSMUSG00000020184	Mdm2	protein_coding	19.9922	16.7461	0.837627	0.527768
chr10:110745438-110787384	ENSMUSG00000020185	E2f7	protein_coding	3.58955	2.98577	0.831796	0.182192
chr10:110920176-110939599	ENSMUSG00000020186	Csrp2	protein_coding	223.282	257.661	1.15397	0.191059
chr10:111164801-111297247	ENSMUSG00000020189	Osbpl8	protein_coding	0.358359	0.798423	2.228	0.136116
chr10:80665326-80678112	ENSMUSG00000020190	Mknk2	protein_coding	1.90247	3.53665	1.85898	0.0470539
chr10:75646109-75764357	ENSMUSG00000020196	Cabin1	protein_coding	1.77642	1.82674	1.02833	0.760676
chr10:80706977-80742211	ENSMUSG00000020198	Ap3d1	protein_coding	2.05254	4.89834	2.38647	0.00037182
chr9:92249749-92272278	ENSMUSG00000032369	Plscr1	protein_coding	10.2508	83.342	8.13033	1.03284e-47
chr10:80798197-80804924	ENSMUSG00000020211	Sf3a2	protein_coding	4.42025	5.09549	1.15276	0.86663
chr10:118141786-118168997	ENSMUSG00000020212	Mdm1	protein_coding	1.80864	0.746839	0.412928	0.0308286
chr10:80808495-80813498	ENSMUSG00000020216	Jsrp1	protein_coding	3.6327	2.40345	0.661616	0.163191
chr10:80899449-80900969	ENSMUSG00000020219	Timm13	protein_coding	444.93	654.508	1.47104	0.00085356
chr4:144972621-145195005	ENSMUSG00000020220	Vps13d	protein_coding	0.811401	0.772485	0.952039	0.872952
chr10:120227069-120232071	ENSMUSG00000020224	Llph	protein_coding	55.688	51.0239	0.916247	0.609241
chr10:120201589-120224917	ENSMUSG00000020225	Tmbim4	protein_coding	77.7884	169.899	2.18412	2.44132e-08
chr10:76057493-76110961	ENSMUSG00000020226	Slc5a4b	protein_coding	0.565781	0.119437	0.211101	0.0565159
chr10:120141647-120202130	ENSMUSG00000020227	Irak3	protein_coding	0.784151	0.520268	0.663479	0.28926
chr10:120083607-120112987	ENSMUSG00000020228	Helb	protein_coding	2.78399	1.10772	0.397888	0.00100765
chr10:76207221-76237865	ENSMUSG00000020230	Prmt2	protein_coding	4.78327	2.48019	0.518513	0.27676
chr10:76259428-76345291	ENSMUSG00000020231	Dip2a	protein_coding	0.33715	0.920233	2.72945	0.0502053
chr10:81346047-81350480	ENSMUSG00000020232	Hmg20b	protein_coding	46.3023	94.5102	2.04116	1.96006e-06
chr10:81366221-81378516	ENSMUSG00000020235	Fzr1	protein_coding	13.2843	9.90472	0.745599	0.0607212
chr10:81486248-81496392	ENSMUSG00000020238	Ncln	protein_coding	3.66326	11.4801	3.13383	1.12348e-08
chr10:82696159-82742428	ENSMUSG00000020246	Hcfc2	protein_coding	0.649925	0.939647	1.44578	0.700084
chr10:82748700-82764144	ENSMUSG00000020248	Nfyb	protein_coding	55.6799	23.6586	0.424904	7.58661e-13
chr10:82859205-82897724	ENSMUSG00000020250	Txnrd1	protein_coding	18.8908	22.6109	1.19693	0.18775
chr10:82650432-82690650	ENSMUSG00000020251	Glt8d2	protein_coding	0.508315	0.1	0.196728	0.068707
chr9:106194171-106199746	ENSMUSG00000020253	Ppm1m	protein_coding	4.35822	9.44114	2.16628	0.00375451
chr10:83360220-83368835	ENSMUSG00000020255	D10Wsu102e	protein_coding	3.48886	7.73473	2.21698	9.06342e-05
chr10:83487449-83534140	ENSMUSG00000020256	Aldh1l2	protein_coding	0.558714	0.586773	1.05022	0.422832
chr9:106170927-106191136	ENSMUSG00000020257	Wdr82	protein_coding	5.25499	5.46589	1.04013	0.933869
chr9:106152856-106158138	ENSMUSG00000020258	Glyctk	protein_coding	0.11601	0.17093	1.4734	0.472944
chr10:77259299-77269586	ENSMUSG00000020260	Pofut2	protein_coding	8.01101	22.7811	2.84373	2.22832e-08
chr11:55204349-55236330	ENSMUSG00000020261	Slc36a1	protein_coding	0.373825	0.491146	1.31384	0.0508464
chr10:77290725-77418270	ENSMUSG00000020262	Adarb1	protein_coding	5.03711	1.42367	0.282636	0.000864802
chr10:83600032-83648738	ENSMUSG00000020263	Appl2	protein_coding	0.759362	1.78236	2.34719	0.0698228
chr10:77606096-77641543	ENSMUSG00000020265	Sumo3	protein_coding	71.0434	45.2028	0.636271	0.000452077
chr11:54866382-54870501	ENSMUSG00000020267	Hint1	protein_coding	1384.21	1473.73	1.06467	0.636424
chr11:54826865-54860916	ENSMUSG00000020268	Lyrm7	protein_coding	6.31766	4.37979	0.693262	0.293658
chr11:32642723-32746816	ENSMUSG00000020271	Fbxw11	protein_coding	2.28004	3.04464	1.33534	0.30954
chr11:32533304-32624587	ENSMUSG00000020272	Stk10	protein_coding	0.723755	0.141095	0.194949	0.0013476
chr11:23862645-23895253	ENSMUSG00000020273	Papolg	protein_coding	1.50049	1.70949	1.13928	0.86734
chr11:23736846-23770970	ENSMUSG00000020275	Rel	protein_coding	0.1	0.176453	1.76453	0.0337382
chr10:77986946-78010083	ENSMUSG00000020277	Pfkl	protein_coding	18.7775	27.1505	1.44591	0.0114281
chr11:23665673-23732876	ENSMUSG00000020280	Pus10	protein_coding	1.93636	1.33374	0.688788	0.177159
chr11:32209584-32222300	ENSMUSG00000020282	Rhbdf1	protein_coding	0.825993	2.19862	2.66178	0.0175511
chr11:23646478-23665959	ENSMUSG00000020283	Pex13	protein_coding	14.33	6.34694	0.442913	7.85639e-08
chr10:77978523-77986905	ENSMUSG00000020284	1810043G02Rik	protein_coding	1.81692	2.80766	1.54528	0.154283
chr11:32226504-32232700	ENSMUSG00000020287	Mpg	protein_coding	16.0648	20.7498	1.29163	0.255809
chr11:23487881-23498030	ENSMUSG00000020288	Ahsa2	protein_coding	18.0545	22.5303	1.2479	0.419854
chr11:32225627-32267707	ENSMUSG00000020289	Nprl3	protein_coding	3.09565	2.74266	0.885969	0.621756
chr11:23256040-23298249	ENSMUSG00000020290	Xpo1	protein_coding	9.11448	11.1107	1.21902	0.143544
chr11:32300068-32300873	ENSMUSG00000020295	Hbq1a	protein_coding	2.50407	0.55055	0.219862	0.0940448
chr11:31965591-31979651	ENSMUSG00000020299	4930524B15Rik	protein_coding	0.121247	0.147349	1.21527	0.856352
chr11:31872210-31935634	ENSMUSG00000020300	Cpeb4	protein_coding	0.1	0.501915	5.01915	0.00597408
chr11:31357306-31370074	ENSMUSG00000020303	Stc2	protein_coding	0.798603	2.14757	2.68916	4.84992e-05
chr11:30954394-31102704	ENSMUSG00000020305	Asb3	protein_coding	3.29517	3.52475	1.06967	0.938768
chr10:79682194-79688394	ENSMUSG00000020307	Cdc34	protein_coding	128.731	181.286	1.40825	0.00520142
chr10:79669409-79676126	ENSMUSG00000020308	Tpgs1	protein_coding	38.9547	28.3562	0.727929	0.0242109
chr11:30976706-30986350	ENSMUSG00000020309	Chac2	protein_coding	7.48034	5.00546	0.669149	0.164389
chr10:79664573-79668536	ENSMUSG00000020310	Madcam1	protein_coding	3.58549	0.616955	0.17207	0.000174805
chr11:30930773-30954335	ENSMUSG00000020311	Erlec1	protein_coding	1.24022	5.54425	4.47039	0.000329159
chr10:79617939-79637918	ENSMUSG00000020312	Shc2	protein_coding	0.122052	0.1	0.819323	0.776259
chr11:30099394-30268175	ENSMUSG00000020315	Sptbn1	protein_coding	4.70457	11.3001	2.40194	2.82066e-05
chr10:79576378-79587331	ENSMUSG00000020317	Theg	protein_coding	0.316461	0.1	0.315995	0.32609
chr11:21572234-21898989	ENSMUSG00000020319	Wdpcp	protein_coding	0.121319	0.229549	1.89211	0.906614
chr11:21556786-21572367	ENSMUSG00000020321	Mdh1	protein_coding	83.7789	78.4737	0.936676	0.46288
chr10:79777271-79782630	ENSMUSG00000020325	Fstl3	protein_coding	0.552584	1.31719	2.3837	#N/A
chr10:24149316-24188959	ENSMUSG00000019998	Stx7	protein_coding	5.88318	47.5358	8.07994	4.68977e-51
chr11:40733666-40740046	ENSMUSG00000020328	Nudcd2	protein_coding	141.196	115.685	0.819322	0.0448426
chr10:79736122-79746581	ENSMUSG00000020329	Polrmt	protein_coding	36.1238	32.1642	0.890389	0.186902
chr11:40701394-40733422	ENSMUSG00000020330	Hmmr	protein_coding	32.8521	39.9087	1.2148	0.217074
chr10:79716633-79736108	ENSMUSG00000020331	Hcn2	protein_coding	0.1	0.196065	1.96065	0.133192
chr11:54303797-54364756	ENSMUSG00000020333	Acsl6	protein_coding	1.16981	1.10598	0.945436	0.652001
chr11:53983122-54028090	ENSMUSG00000020334	Slc22a4	protein_coding	0.1	0.549895	5.49895	0.34673
chr11:46193849-46312859	ENSMUSG00000020340	Cyfip2	protein_coding	0.387568	0.299276	0.772191	0.581936
chr11:49244190-49263030	ENSMUSG00000020346	Mgat1	protein_coding	1.50022	3.26683	2.17757	0.00352971
chr11:52098680-52127778	ENSMUSG00000020349	Ppp2ca	protein_coding	10.7066	13.1258	1.22595	0.121749
chr11:51600099-51606847	ENSMUSG00000020358	Hnrnpab	protein_coding	115.914	123.657	1.0668	0.675
chr11:51584756-51604489	ENSMUSG00000020359	Phykpl	protein_coding	4.47491	15.9991	3.57529	0.0016762
chr11:53259813-53300457	ENSMUSG00000020361	Hspa4	protein_coding	42.2419	35.1815	0.832858	0.0486568
chr11:49671502-49712723	ENSMUSG00000020362	Cnot6	protein_coding	2.24269	5.25042	2.34112	0.00191804
chr11:49794177-49838613	ENSMUSG00000020363	Gfpt2	protein_coding	8.74751	1.07504	0.122897	7.60457e-17
chr11:51059256-51072799	ENSMUSG00000020364	Zfp354a	protein_coding	0.998151	0.413246	0.414012	0.572484
chr11:49846750-49886421	ENSMUSG00000020366	Mapk9	protein_coding	3.18295	2.91446	0.915648	0.954887
chr11:50293960-50325673	ENSMUSG00000020368	Canx	protein_coding	45.8207	68.1433	1.48717	3.03536e-05
chr11:48800331-48806434	ENSMUSG00000020372	Gnb2l1	protein_coding	2565.54	2279.24	0.888406	0.480477
chr11:50389285-50431125	ENSMUSG00000020375	Rufy1	protein_coding	2.01909	2.64966	1.31231	0.472199
chr11:50025345-50104758	ENSMUSG00000020376	Rnf130	protein_coding	5.49139	24.8793	4.5306	5.41199e-07
chr11:50236468-50238616	ENSMUSG00000020377	Ltc4s	protein_coding	0.453361	0.30757	0.678421	0.596439
chr11:53649518-53707319	ENSMUSG00000020380	Rad50	protein_coding	22.1572	14.367	0.648415	0.407486
chr11:50174443-50200115	ENSMUSG00000020381	3010026O09Rik	protein_coding	4.24733	2.42175	0.570182	0.857423
chr11:51261729-51281766	ENSMUSG00000020385	Clk4	protein_coding	11.6723	10.353	0.886972	0.418209
chr11:51763686-51791925	ENSMUSG00000020386	Sar1b	protein_coding	53.0939	108.597	2.04539	4.75551e-08
chr11:51813454-51857653	ENSMUSG00000020387	Jade2	protein_coding	0.347231	0.300823	0.866347	0.699129
chr11:54054927-54069014	ENSMUSG00000020388	Pdlim4	protein_coding	3.27566	77.2908	23.5955	1.6195e-64
chr11:52004220-52089784	ENSMUSG00000020389	Cdkl3	protein_coding	2.51042	2.18192	0.869146	0.252269
chr11:51985496-52000762	ENSMUSG00000020390	Ube2b	protein_coding	62.1611	74.8474	1.20409	0.352224
chr11:51967660-51977334	ENSMUSG00000020392	Cdkn2aipnl	protein_coding	45.4214	39.3727	0.866831	0.0957272
chr11:5191551-5261558	ENSMUSG00000020393	Kremen1	protein_coding	0.267862	0.700861	2.6165	0.0940702
chr11:4938753-4948064	ENSMUSG00000020396	Nefh	protein_coding	3.92683	1.60998	0.409995	0.00691933
chr11:46436924-46442721	ENSMUSG00000020397	Med7	protein_coding	28.9177	26.2853	0.908968	0.450796
chr11:54910784-54962917	ENSMUSG00000020400	Tnip1	protein_coding	3.73691	3.7161	0.994433	0.84856
chr11:52360859-52389397	ENSMUSG00000020402	Vdac1	protein_coding	122.261	122.561	1.00245	0.567459
chr11:43596048-43601540	ENSMUSG00000020405	Fabp6	protein_coding	0.461395	0.1	0.216734	0.513345
chr11:9118102-9136170	ENSMUSG00000020407	Upp1	protein_coding	408.339	144.956	0.354989	2.06369e-19
chr11:43433743-43447981	ENSMUSG00000020409	Slu7	protein_coding	10.9503	8.72968	0.797208	0.420736
chr11:4637746-4685699	ENSMUSG00000020412	Ascc2	protein_coding	3.72025	3.44032	0.924758	0.768501
chr11:8993136-9011191	ENSMUSG00000020413	Hus1	protein_coding	4.0146	2.59885	0.647349	0.0196236
chr11:43420249-43426251	ENSMUSG00000020415	Pttg1	protein_coding	455.406	304.542	0.668727	0.00017354
chr11:4345813-4441105	ENSMUSG00000020419	Hormad2	protein_coding	11.2414	2.29979	0.204583	0.022112
chr7:27862556-27879567	ENSMUSG00000020420	Zfp607	protein_coding	0.570245	0.1	0.175363	0.0110832
chr11:8431651-8664535	ENSMUSG00000020422	Tns3	protein_coding	1.44326	1.66887	1.15632	0.497021
chr1:134075169-134079120	ENSMUSG00000020423	Btg2	protein_coding	5.68839	23.7798	4.18041	1.65329e-16
chr11:4218224-4222409	ENSMUSG00000020424	Gatsl3	protein_coding	11.0561	11.9855	1.08406	0.683969
chr11:7206085-7213923	ENSMUSG00000020427	Igfbp3	protein_coding	1.62018	0.38102	0.235171	0.00897478
chr11:3963974-3980004	ENSMUSG00000020430	Pes1	protein_coding	20.5296	14.5867	0.71052	0.015044
chr11:7063488-7178506	ENSMUSG00000020431	Adcy1	protein_coding	0.298028	0.127474	0.427727	0.341161
chr11:3917191-3932159	ENSMUSG00000020432	Tcn2	protein_coding	2.54309	29.8198	11.7258	1.95749e-33
chr11:6506547-6520965	ENSMUSG00000020437	Myo1g	protein_coding	0.487752	0.1	0.205022	0.153348
chr11:3517522-3540612	ENSMUSG00000020439	Smtn	protein_coding	3.26024	8.17481	2.50743	0.00170761
chr9:59539666-59565105	ENSMUSG00000025232	Hexa	protein_coding	10.2228	81.0144	7.92488	1.29427e-59
chr11:59208320-59210738	ENSMUSG00000020441	2310033P09Rik	protein_coding	31.0021	32.998	1.06438	0.724958
chr11:59183874-59192212	ENSMUSG00000020444	Guk1	protein_coding	145.431	164.416	1.13054	0.389576
chr11:3415981-3452363	ENSMUSG00000020448	Rnf185	protein_coding	1.44792	3.3929	2.34329	0.0225465
chr11:3344255-3409189	ENSMUSG00000020451	Limk2	protein_coding	10.9497	18.728	1.71037	0.122947
chr11:3288873-3309083	ENSMUSG00000020453	Patz1	protein_coding	6.45101	4.78938	0.742423	0.244312
chr11:3202391-3244588	ENSMUSG00000020454	Eif4enif1	protein_coding	7.96988	8.00305	1.00416	0.339845
chr11:58978092-58991458	ENSMUSG00000020455	Trim11	protein_coding	1.86084	3.47571	1.86782	0.173749
chr11:6291632-6356642	ENSMUSG00000020456	Ogdh	protein_coding	6.54627	12.2957	1.87827	8.07498e-05
chr11:3187359-3266415	ENSMUSG00000020457	Drg1	protein_coding	117.752	117.262	0.995838	0.335984
chr11:29692946-29744331	ENSMUSG00000020458	Rtn4	protein_coding	15.8816	45.499	2.86489	7.06869e-09
chr11:29526407-29545279	ENSMUSG00000020459	Mtif2	protein_coding	22.604	16.8342	0.744742	0.0591032
chr11:29545845-29548109	ENSMUSG00000020460	Rps27a	protein_coding	2434.9	2399.36	0.985406	0.714728
chr11:29221531-29247409	ENSMUSG00000020462	Cfap36	protein_coding	18.7985	19.3252	1.02802	0.850524
chr11:29172889-29220797	ENSMUSG00000020463	Smek2	protein_coding	4.71643	7.32966	1.55407	0.817608
chr11:29130743-29161828	ENSMUSG00000020464	Pnpt1	protein_coding	6.64818	5.35329	0.805226	0.211476
chr11:28853203-28926743	ENSMUSG00000020467	Efemp1	protein_coding	0.135591	0.820989	6.05489	0.188155
chr11:5896636-5898782	ENSMUSG00000020469	Myl7	protein_coding	20.7644	6.22485	0.299785	2.55464e-06
chr11:5872179-5878292	ENSMUSG00000020471	Pold2	protein_coding	301.418	126.549	0.419844	5.07845e-09
chr11:59485519-59526751	ENSMUSG00000020472	Zkscan17	protein_coding	1.84373	2.49955	1.35571	0.32381
chr11:5861946-5872088	ENSMUSG00000020473	Aebp1	protein_coding	0.273342	0.757712	2.77203	0.0588408
chr11:5827859-5838016	ENSMUSG00000020474	Polm	protein_coding	0.74482	1.53556	2.06165	0.0297184
chr11:5801639-5803733	ENSMUSG00000020475	Pgam2	protein_coding	8.49249	1.26574	0.149042	0.000249089
chr11:5788487-5800962	ENSMUSG00000020476	Dbnl	protein_coding	13.2766	15.7455	1.18596	0.406152
chr11:5703982-5715680	ENSMUSG00000020477	Mrps24	protein_coding	383.06	369.683	0.96508	0.543382
chr11:5528886-5542187	ENSMUSG00000020482	Ccdc117	protein_coding	3.57554	2.58423	0.722751	0.241949
chr11:87979524-87987533	ENSMUSG00000020483	Dynll2	protein_coding	35.7733	41.7523	1.16713	0.209099
chr11:5520658-5525893	ENSMUSG00000020484	Xbp1	protein_coding	14.3635	43.5969	3.03527	3.10342e-15
chr11:87737551-87743623	ENSMUSG00000020485	Supt4a	protein_coding	142.497	109.705	0.769876	0.0381349
chr11:87568902-87590539	ENSMUSG00000020486	43712	protein_coding	0.123058	0.776542	6.31037	0.743467
chr11:58867215-58883288	ENSMUSG00000020491	2810021J22Rik	protein_coding	0.206556	0.470888	2.27971	0.283064
chr11:87109233-87124635	ENSMUSG00000020492	Ska2	protein_coding	6.34254	8.19294	1.29174	0.428353
chr11:87089152-87108708	ENSMUSG00000020493	Prr11	protein_coding	0.762001	0.563484	0.73948	0.682431
chr11:87077731-87086774	ENSMUSG00000020495	Smg8	protein_coding	3.52876	5.93461	1.68179	0.334967
chr11:58932287-58938916	ENSMUSG00000020496	Rnf187	protein_coding	46.5354	47.9224	1.02981	0.942257
chr11:86544990-86567360	ENSMUSG00000020513	Tubd1	protein_coding	5.47835	6.42013	1.17191	0.355399
[truncated: 11,070 more rows]
