# Supplementary material for: KLF3 promotes the 8‐cell‐like transcriptional state in pluripotent stem cells
Source: Cell Prolif. 2020 Sep 29;53(11):e12914. doi: 10.1111/cpr.12914 (PMC7653263; doi:10.1111/cpr.12914)
Supplement: Supplementary file 3 — Table S2 [file CPR-53-e12914-s003.xlsx]

## Sheet: Table S2
Supplementary Table 2: FPKM of genes in GFP and Klf3-OE ESCs.
Note: Shown is the average of two replicates. Genes upregulated in KLF3 OE ESCs that are also activated in 8-cell-embryo stages are highlighted in yellow shade.
locus	ID	gene_short_name	gene_type	GFP-OE-72h	Klf3-OE-72h	FoldChange	P value
10:100015629-100100413	ENSMUSG00000019966	Kitl	protein_coding	0.235792	0.1	0.424103	0.359612
10:100340835-100341762	ENSMUSG00000091101	Gm4302	protein_coding	0.101124	0.1	0.988885	0.91917
10:100443901-100487350	ENSMUSG00000036676	Tmtc3	protein_coding	2.98919	1.41294	0.472683	0.00471667
10:100488288-100573655	ENSMUSG00000019971	Cep290	protein_coding	1.48413	0.680819	0.458733	0.000419035
10:100572273-100589259	ENSMUSG00000046567	4930430F08Rik	protein_coding	6.27726	5.09743	0.812048	0.56393
10:102481759-102490418	ENSMUSG00000019890	Nts	protein_coding	0.1	0.246383	2.46382	0.0728134
10:103007845-103029054	ENSMUSG00000036602	Alx1	protein_coding	0.1	0.10815	1.0815	0.0988379
10:103367807-103419378	ENSMUSG00000019894	Slc6a15	protein_coding	1.47043	0.747375	0.508268	0.433748
10:104194041-104196522	ENSMUSG00000090854	Gm4340	protein_coding	0.224215	0.285093	1.27152	0.358737
10:105187662-105574451	ENSMUSG00000036019	Tmtc2	protein_coding	0.333718	0.1	0.299654	0.00729724
10:10545010-10558233	ENSMUSG00000019832	Rab32	protein_coding	0.125542	0.400367	3.1891	0.0578726
10:105763188-105841380	ENSMUSG00000036009	Mettl25	protein_coding	3.26452	1.31088	0.401553	0.372699
10:105841066-105847833	ENSMUSG00000019897	Ccdc59	protein_coding	20.5185	30.5803	1.49038	1.17789e-06
10:108162399-108277575	ENSMUSG00000019907	Ppp1r12a	protein_coding	10.49	2.33738	0.22282	2.15553e-14
10:108332188-108414391	ENSMUSG00000035873	Pawr	protein_coding	20.966	8.16446	0.389415	4.94485e-07
10:110745438-110787384	ENSMUSG00000020185	E2f7	protein_coding	4.29392	1.75509	0.408738	0.000472325
10:110920176-110939599	ENSMUSG00000020186	Csrp2	protein_coding	235.992	337.828	1.43152	3.19191e-16
10:110941781-111010066	ENSMUSG00000035798	Zdhhc17	protein_coding	2.84239	1.21574	0.427717	0.00206743
10:111125850-111126738	ENSMUSG00000091086	Gm5428	protein_coding	54.8629	77.6156	1.41472	5.48967e-09
10:111164801-111297247	ENSMUSG00000020189	Osbpl8	protein_coding	1.9017	1.26726	0.66638	0.340875
10:111298678-111301736	ENSMUSG00000035759	Bbs10	protein_coding	1.76662	1.48392	0.839975	0.988077
10:111473191-111498142	ENSMUSG00000058799	Nap1l1	protein_coding	441.418	395.098	0.895065	0.0107673
10:11149426-11217595	ENSMUSG00000090112	Shprh	protein_coding	3.81407	0.960017	0.251704	7.28584e-09
10:111506285-111508645	ENSMUSG00000020205	Phlda1	protein_coding	3.24382	18.561	5.72196	2.41596e-31
10:111972663-111988432	ENSMUSG00000063334	Krr1	protein_coding	33.2559	29.9488	0.900557	0.026475
10:111985447-112002631	ENSMUSG00000056888	Glipr1	protein_coding	0.77314	30.6998	39.7079	3.67398e-17
10:112163620-112216555	ENSMUSG00000035694	Caps2	protein_coding	0.418826	0.17131	0.409023	0.304875
10:11281329-11298052	ENSMUSG00000047648	Fbxo30	protein_coding	8.04092	3.9842	0.49549	0.00527243
10:112925429-112929001	ENSMUSG00000074748	Atxn7l3b	protein_coding	7.82641	6.71964	0.858586	0.274084
10:11343403-11459644	ENSMUSG00000055493	Epm2a	protein_coding	0.919119	0.144945	0.157699	0.00896094
10:115078640-115185022	ENSMUSG00000006764	1606	protein_coding	0.1	0.1	1	0.499263
10:115197876-115251493	ENSMUSG00000020130	Tbc1d15	protein_coding	23.1312	8.64603	0.373783	7.36427e-23
10:115289862-115315591	ENSMUSG00000020132	Rab21	protein_coding	9.51384	9.64161	1.01343	0.507918
10:115340738-115362262	ENSMUSG00000069520	Tmem19	protein_coding	6.12974	7.98771	1.30311	0.000613665
10:115369965-115384435	ENSMUSG00000020137	Thap2	protein_coding	1.46304	0.72819	0.497724	0.229656
10:115384958-115432772	ENSMUSG00000034163	Zfc3h1	protein_coding	23.3849	15.0281	0.642643	1.0932e-13
10:115817283-115849893	ENSMUSG00000034127	Tspan8	protein_coding	0.247196	2.33279	9.43701	1.20147e-05
10:11609256-11610438	ENSMUSG00000045455	Gm9797	protein_coding	0.796775	2.42604	3.04483	0.00809909
10:116111663-116113917	ENSMUSG00000074734	4933416C03Rik	protein_coding	0.23904	0.180865	0.756627	0.99526
10:116417860-116473878	ENSMUSG00000054934	Kcnmb4	protein_coding	0.48853	0.723214	1.48039	0.949905
10:116485160-116581511	ENSMUSG00000020166	Cnot2	protein_coding	38.2116	17.4358	0.456297	3.18238e-11
10:116905783-116950380	ENSMUSG00000064181	Rab3ip	protein_coding	11.8713	16.9848	1.43074	4.21966e-06
10:117045340-117046768	ENSMUSG00000060187	Lrrc10	protein_coding	0.1	0.1	1	0.751464
10:117050997-117063814	ENSMUSG00000034024	Cct2	protein_coding	410.454	361.516	0.88077	0.40983
10:117070128-117148474	ENSMUSG00000020170	Frs2	protein_coding	4.32292	1.17228	0.271177	1.20142e-05
10:117215141-117224507	ENSMUSG00000020171	Yeats4	protein_coding	58.7687	49.7745	0.846957	0.624473
10:117344672-117380015	ENSMUSG00000055531	Cpsf6	protein_coding	37.5696	23.4855	0.625121	4.45063e-06
10:117629499-117687352	ENSMUSG00000020183	Cpm	protein_coding	1.19171	2.19367	1.84078	0.0251415
10:117688887-117710758	ENSMUSG00000020184	Mdm2	protein_coding	37.5097	38.0718	1.01498	0.00106103
10:117733678-117746358	ENSMUSG00000060181	Slc35e3	protein_coding	3.37001	3.54202	1.05104	0.226262
10:117750623-117792705	ENSMUSG00000052798	Nup107	protein_coding	42.6811	15.3131	0.358778	1.49171e-24
10:117814470-117845935	ENSMUSG00000052681	Rap1b	protein_coding	42.5021	37.0006	0.870559	0.653942
10:118141786-118168997	ENSMUSG00000020212	Mdm1	protein_coding	8.68445	3.6287	0.417838	5.04023e-08
10:118859348-118868903	ENSMUSG00000028630	Dyrk2	protein_coding	2.69931	1.71403	0.634987	0.623896
10:119199254-119240055	ENSMUSG00000020114	Cand1	protein_coding	29.9676	15.7167	0.524457	0.456924
10:119454033-120087261	ENSMUSG00000034813	Grip1	protein_coding	0.403185	0.418011	1.03677	0.819526
10:120083607-120112987	ENSMUSG00000020228	Helb	protein_coding	24.2527	6.8274	0.281511	9.13664e-22
10:120141647-120202130	ENSMUSG00000020227	Irak3	protein_coding	4.36758	2.21016	0.506039	0.004001
10:120201589-120224917	ENSMUSG00000020225	Tmbim4	protein_coding	20.0282	28.972	1.44656	0.00171607
10:120227069-120232071	ENSMUSG00000020224	Llph	protein_coding	44.8327	85.2871	1.90234	2.50584e-22
10:120361274-120476469	ENSMUSG00000056758	Hmga2	protein_coding	1.65456	6.14975	3.71685	6.96407e-18
10:120781095-120899101	ENSMUSG00000051236	Msrb3	protein_coding	0.529821	0.170824	0.322418	0.465537
10:120923412-120979332	ENSMUSG00000048661	Lemd3	protein_coding	3.1864	0.922808	0.289609	4.08974e-08
10:121365089-121397245	ENSMUSG00000034707	Gns	protein_coding	8.21504	8.28829	1.00892	0.138436
10:121410349-121476250	ENSMUSG00000025795	Rassf3	protein_coding	9.66618	7.24015	0.74902	0.28898
10:121546454-121586794	ENSMUSG00000020115	Tbk1	protein_coding	11.4951	7.50776	0.653127	0.00321043
10:121587379-121626316	ENSMUSG00000034667	Xpot	protein_coding	23.6747	12.9377	0.546479	2.64038e-12
10:121739936-121752878	ENSMUSG00000053684	BC048403	protein_coding	6.20061	2.67598	0.431566	0.000429188
10:121780990-122047315	ENSMUSG00000020121	Srgap1	protein_coding	0.971565	1.03267	1.06289	0.25028
10:122078113-122097371	ENSMUSG00000034620	Tmem5	protein_coding	15.3147	12.0792	0.788732	0.480547
10:122678761-122945795	ENSMUSG00000034613	Ppm1h	protein_coding	0.589954	0.959766	1.62685	0.253043
10:122992060-123076505	ENSMUSG00000034602	Mon2	protein_coding	3.75325	2.00971	0.535459	1.63258e-05
10:123113243-123196935	ENSMUSG00000020124	Usp15	protein_coding	32.5592	19.7887	0.607775	0.000201305
10:12382187-12861735	ENSMUSG00000019820	Utrn	protein_coding	7.91807	3.1567	0.398669	1.20136e-17
10:125966218-126015359	ENSMUSG00000020105	Lrig3	protein_coding	3.69668	2.57402	0.696304	0.155835
10:126868429-126901371	ENSMUSG00000025436	Xrcc6bp1	protein_coding	9.42711	12.5906	1.33557	0.0129609
10:126978716-126999975	ENSMUSG00000078429	Ctdsp2	protein_coding	15.4832	9.98495	0.644888	0.030787
10:127000708-127020994	ENSMUSG00000025432	Avil	protein_coding	0.269036	0.246764	0.917216	0.979292
10:127011571-127030840	ENSMUSG00000040521	Tsfm	protein_coding	25.7321	42.6763	1.65848	1.85833e-13
10:127041413-127046365	ENSMUSG00000006732	Mettl1	protein_coding	14.9778	27.2797	1.82135	4.56733e-11
10:127048249-127053006	ENSMUSG00000006724	Cyp27b1	protein_coding	0.332124	0.336545	1.01331	0.724132
10:127055010-127060184	ENSMUSG00000040502	2017-03-09	protein_coding	3.2744	5.13026	1.56678	0.00117332
10:127063533-127067920	ENSMUSG00000006728	Cdk4	protein_coding	638.964	1007.74	1.57715	1.79306e-12
10:127067316-127070261	ENSMUSG00000006736	Tspan31	protein_coding	63.6619	86.4023	1.35721	0.000232094
10:127078906-127093169	ENSMUSG00000025422	Agap2	protein_coding	0.161693	0.19885	1.2298	0.373609
10:127094258-127121160	ENSMUSG00000040462	Os9	protein_coding	7.19085	6.08772	0.846594	0.558663
10:127165155-127172340	ENSMUSG00000006731	B4galnt1	protein_coding	3.63984	8.70702	2.39214	3.01056e-08
10:127172425-127180645	ENSMUSG00000040441	Slc26a10	protein_coding	1.27511	2.33601	1.832	0.00834546
10:127182520-127190054	ENSMUSG00000019467	Arhgef25	protein_coding	12.9428	15.0494	1.16276	0.0192988
10:127190377-127195728	ENSMUSG00000040415	Dtx3	protein_coding	33.9639	27.4849	0.809236	0.267764
10:127197066-127211622	ENSMUSG00000025417	Pip4k2c	protein_coding	13.6609	8.6023	0.629703	0.000321927
10:127225695-127263363	ENSMUSG00000074657	Kif5a	protein_coding	3.91355	0.873473	0.223192	1.26838e-16
10:127266261-127281959	ENSMUSG00000025410	Dctn2	protein_coding	69.9236	77.7772	1.11232	0.00184313
10:127281955-127289018	ENSMUSG00000025409	Mbd6	protein_coding	7.88049	6.84062	0.868046	0.000494082
10:127290773-127296288	ENSMUSG00000025408	Ddit3	protein_coding	23.3213	30.7346	1.31788	0.00132377
10:127296220-127311786	ENSMUSG00000040354	Mars	protein_coding	105.859	322.839	3.04969	1.18038e-10
10:127323726-127329943	ENSMUSG00000040345	Arhgap9	protein_coding	3.41685	4.80061	1.40498	0.011309
10:127329888-127341589	ENSMUSG00000025407	Gli1	protein_coding	13.4456	5.34624	0.397622	1.21882e-14
10:127349401-127351772	ENSMUSG00000047492	Inhbe	protein_coding	0.425884	0.1	0.234805	0.266003
10:127356327-127370544	ENSMUSG00000025405	Inhbc	protein_coding	0.190899	0.272132	1.42552	0.610545
10:127380326-127499384	ENSMUSG00000025404	R3hdm2	protein_coding	27.574	25.9992	0.942886	4.81607e-11
10:127501685-127508823	ENSMUSG00000040287	Stac3	protein_coding	0.553504	0.592777	1.07095	0.475359
10:127514938-127517152	ENSMUSG00000040280	Ndufa4l2	protein_coding	21.8273	8.46105	0.387635	2.59467e-05
10:127517122-127522444	ENSMUSG00000025403	Shmt2	protein_coding	72.3753	89.775	1.24041	3.61675e-07
10:127525472-127534559	ENSMUSG00000040258	Nxph4	protein_coding	1.66174	2.16248	1.30133	0.243247
10:127538160-127621148	ENSMUSG00000040249	Lrp1	protein_coding	12.7558	13.9957	1.09721	0.00389227
10:127642985-127660957	ENSMUSG00000002147	Stat6	protein_coding	16.2578	10.2254	0.62895	0.0101856
10:127660917-127668568	ENSMUSG00000025402	Nab2	protein_coding	3.76803	4.71253	1.25066	0.0183973
10:127666900-127701049	ENSMUSG00000040195	Tmem194	protein_coding	5.98076	3.21897	0.53822	2.1226e-06
10:127705169-127720887	ENSMUSG00000025401	Myo1a	protein_coding	0.468131	0.514011	1.09801	0.206528
10:127724477-127731767	ENSMUSG00000025400	Tac2	protein_coding	0.282401	0.341274	1.20847	0.830874
10:127739537-127747335	ENSMUSG00000044617	Zbtb39	protein_coding	2.54237	2.11173	0.830617	0.858517
10:128015167-128030037	ENSMUSG00000025395	Prim1	protein_coding	61.491	55.9635	0.910108	0.860233
10:128035345-128048637	ENSMUSG00000061315	Naca	protein_coding	898.946	1324.36	1.47323	5.01994e-23
10:128058953-128077272	ENSMUSG00000071072	Ptges3	protein_coding	254.682	241.815	0.949476	0.761272
10:128083272-128090391	ENSMUSG00000025393	Atp5b	protein_coding	1490.77	3271.64	2.1946	0.0032844
10:128092782-128129303	ENSMUSG00000040054	Baz2a	protein_coding	30.3019	10.8638	0.358519	1.71646e-30
10:128129469-128180297	ENSMUSG00000040043	Rbms2	protein_coding	12.7628	12.3514	0.967766	0.0451724
10:128194456-128210004	ENSMUSG00000044005	Gls2	protein_coding	19.6312	22.7751	1.16015	0.299824
10:128209907-128211794	ENSMUSG00000051346	Spryd4	protein_coding	20.6182	24.1575	1.17166	0.017471
10:128225837-128231812	ENSMUSG00000025389	Mip	protein_coding	0.628622	1.15149	1.83178	0.0585171
10:128232064-128252941	ENSMUSG00000039994	Timeless	protein_coding	38.8118	27.7541	0.715095	2.44684e-09
10:128267996-128270151	ENSMUSG00000047631	Apof	protein_coding	0.298146	0.1	0.335407	0.203405
10:128270575-128292849	ENSMUSG00000040033	Stat2	protein_coding	9.7783	4.88785	0.499867	3.70682e-08
10:128296139-128298084	ENSMUSG00000025383	Il23a	protein_coding	4.60057	2.13124	0.463257	0.0572879
10:128303334-128321358	ENSMUSG00000005682	Pan2	protein_coding	14.043	7.90748	0.563089	1.98188e-09
10:128322458-128327187	ENSMUSG00000025381	Cnpy2	protein_coding	70.3273	136.627	1.94273	2.00724e-32
10:128337831-128362479	ENSMUSG00000005683	Cs	protein_coding	99.6172	86.7146	0.870478	0.789561
10:128363096-128370032	ENSMUSG00000039914	Coq10a	protein_coding	6.60546	4.43992	0.672159	0.125158
10:128377114-128408704	ENSMUSG00000014498	Ankrd52	protein_coding	3.39195	0.565774	0.166799	1.89739e-10
10:128401394-128411492	ENSMUSG00000025374	Nabp2	protein_coding	50.7469	72.6552	1.43171	8.22363e-13
10:128411615-128441438	ENSMUSG00000025373	Rnf41	protein_coding	5.05079	5.08784	1.00734	0.245162
10:128459235-128490173	ENSMUSG00000025369	Smarcc2	protein_coding	8.63609	5.58022	0.646151	0.00487239
10:128490859-128493875	ENSMUSG00000090841	Myl6	protein_coding	487.139	1171.72	2.40531	4.87212e-72
10:128494156-128498685	ENSMUSG00000039824	Myl6b	protein_coding	3.77916	6.45768	1.70876	0.0144203
10:128510247-128525859	ENSMUSG00000025366	Esyt1	protein_coding	12.9921	15.584	1.1995	1.59866e-05
10:128541962-128547774	ENSMUSG00000039810	Zc3h10	protein_coding	11.9948	12.115	1.01002	0.636539
10:128548113-128549305	ENSMUSG00000093674	Rpl41	protein_coding	5107.18	12582.8	2.46374	4.40907e-49
10:128557765-128565934	ENSMUSG00000025364	Pa2g4	protein_coding	237.754	341.882	1.43797	2.38161e-09
10:128567522-128589652	ENSMUSG00000018166	Erbb3	protein_coding	4.26741	2.49241	0.584056	0.00927216
10:128624529-128626506	ENSMUSG00000025362	Rps26	protein_coding	4746.18	9424.38	1.98568	4.87453e-33
10:128630842-128645991	ENSMUSG00000002578	Ikzf4	protein_coding	0.789521	0.551091	0.698007	0.444026
10:128669886-128673918	ENSMUSG00000049858	Suox	protein_coding	3.15528	2.16394	0.685816	0.523277
10:128677192-128696268	ENSMUSG00000000711	Rab5b	protein_coding	22.9495	10.376	0.452123	5.00879e-10
10:128697938-128705051	ENSMUSG00000025358	Cdk2	protein_coding	44.1446	24.939	0.564939	4.3164e-08
10:128706257-128720238	ENSMUSG00000025359	Pmel	protein_coding	4.18574	1.74257	0.416312	0.00328301
10:128720140-128744056	ENSMUSG00000025357	Dgka	protein_coding	17.0096	13.1052	0.770464	0.00204211
10:128747878-128766568	ENSMUSG00000064030	Wibg	protein_coding	69.882	113.862	1.62935	4.3294e-17
10:128800035-128804370	ENSMUSG00000047090	Tmem198b	protein_coding	3.95282	3.14609	0.795909	0.00297016
10:128805675-128819446	ENSMUSG00000025354	Dnajc14	protein_coding	10.4947	6.83761	0.651533	9.07711e-07
10:128817456-128821631	ENSMUSG00000025353	Ormdl2	protein_coding	17.7443	20.8122	1.17289	0.00312047
10:128821770-128877638	ENSMUSG00000078427	Sarnp	protein_coding	166.784	230.562	1.3824	2.42028e-10
10:128882294-128891718	ENSMUSG00000025352	Gdf11	protein_coding	0.508796	0.441063	0.866877	0.670194
10:128908918-128912816	ENSMUSG00000025351	Cd63	protein_coding	75.8063	232.71	3.0698	3.42947e-74
10:128913592-128922888	ENSMUSG00000025350	Rdh5	protein_coding	2.61174	5.18085	1.98368	0.831757
10:128917881-128924035	ENSMUSG00000090247	Bloc1s1	protein_coding	40.6303	74.7007	1.83855	0.796759
10:128933812-128958277	ENSMUSG00000025348	Itga7	protein_coding	0.351822	0.346356	0.984464	0.827883
10:128958276-128960988	ENSMUSG00000025347	Mettl7b	protein_coding	0.1	0.723324	7.23323	0.00136073
10:12939982-12964259	ENSMUSG00000039232	Stx11	protein_coding	0.192096	0.243593	1.26808	0.659077
10:129901775-129902726	ENSMUSG00000061961	Olfr815	protein_coding	0.1	0.1	1	0.254842
10:13005342-13009183	ENSMUSG00000078348	Sf3b5	protein_coding	15.2343	22.5372	1.47937	8.0052e-11
10:13060503-13131694	ENSMUSG00000019817	Plagl1	protein_coding	0.539752	0.934341	1.73106	0.0133328
10:13178639-13193137	ENSMUSG00000019814	Ltv1	protein_coding	67.5913	56.2826	0.83269	0.652405
10:13207716-13474396	ENSMUSG00000062866	Phactr2	protein_coding	0.675913	1.07255	1.58681	0.462297
10:13499539-13519035	ENSMUSG00000019810	Fuca2	protein_coding	11.5891	6.64483	0.573372	0.00296509
10:13523841-13553142	ENSMUSG00000019809	Pex3	protein_coding	5.74725	5.28735	0.919978	0.59265
10:13552893-13563376	ENSMUSG00000019808	Adat2	protein_coding	6.13074	11.7091	1.9099	7.77256e-07
10:13647053-13868980	ENSMUSG00000019806	Aig1	protein_coding	3.33355	2.26085	0.678209	0.559882
10:14654754-14705560	ENSMUSG00000019868	Vta1	protein_coding	42.385	35.6835	0.841891	0.0247056
10:17723227-17725673	ENSMUSG00000039910	Cited2	protein_coding	8.2784	14.2485	1.72117	6.05243e-07
10:17796225-17845665	ENSMUSG00000039891	Txlnb	protein_coding	0.464126	0.115397	0.248632	0.0585854
10:17900465-17948067	ENSMUSG00000039879	Heca	protein_coding	2.82288	0.840654	0.2978	0.000493604
10:18011262-18023252	ENSMUSG00000078453	Abracl	protein_coding	21.327	40.3381	1.89141	0.0176605
10:18055860-18125155	ENSMUSG00000019854	Reps1	protein_coding	30.1743	18.8426	0.624459	0.00072987
10:18213675-18234998	ENSMUSG00000059554	Ccdc28a	protein_coding	8.59931	7.68133	0.89325	0.40562
10:18390321-18533892	ENSMUSG00000039835	Nhsl1	protein_coding	2.72337	1.28181	0.470669	0.00110501
10:18540122-18546076	ENSMUSG00000019853	Hebp2	protein_coding	2.96689	3.12894	1.05462	0.300804
10:18588010-18743758	ENSMUSG00000019852	Arfgef3	protein_coding	0.25292	0.1	0.395383	0.0480684
10:18845070-18857073	ENSMUSG00000019851	Perp	protein_coding	9.66306	16.4764	1.70509	1.0648e-08
10:19000909-19015657	ENSMUSG00000019850	Tnfaip3	protein_coding	0.255095	0.369271	1.44759	0.535814
10:19591948-19610229	ENSMUSG00000020009	Ifngr1	protein_coding	2.2965	2.19864	0.95739	0.581815
10:19859928-19907689	ENSMUSG00000020003	Pex7	protein_coding	11.0294	9.14959	0.829567	0.913312
10:19934471-20142753	ENSMUSG00000071369	Map3k5	protein_coding	1.20627	1.08339	0.89813	0.699783
10:20148470-20281589	ENSMUSG00000019996	Map7	protein_coding	18.2107	7.32449	0.402209	1.78492e-17
10:20312468-20344613	ENSMUSG00000037608	Bclaf1	protein_coding	93.4559	129.371	1.38431	0.133958
10:20347818-20361669	ENSMUSG00000019992	Mtfr2	protein_coding	9.76104	4.32189	0.44277	2.96352e-05
10:20952546-21080428	ENSMUSG00000019986	Ahi1	protein_coding	4.65527	4.96526	1.06659	0.0135779
10:21124935-21160905	ENSMUSG00000019982	Myb	protein_coding	3.58838	0.431513	0.120253	8.37161e-09
10:21295978-21368889	ENSMUSG00000019977	Hbs1l	protein_coding	25.4094	27.6977	1.09006	0.034725
10:21593144-21622376	ENSMUSG00000050844	1700020N01Rik	protein_coding	0.283903	0.380665	1.34083	0.643577
10:21882183-21999903	ENSMUSG00000019970	Sgk1	protein_coding	134.001	62.2829	0.464793	2.82209e-13
10:22113049-22149270	ENSMUSG00000097327	E030030I06Rik	protein_coding	2.20059	7.56451	3.43748	0.0289405
10:22158568-22374139	ENSMUSG00000053219	Raet1e	protein_coding	6.14102	6.21317	1.01175	0.964896
10:22360551-22374139	ENSMUSG00000078452	Raet1d	protein_coding	3.85843	3.63082	0.941008	0.213619
10:22703878-22731938	ENSMUSG00000071359	Tbpl1	protein_coding	14.0018	13.2229	0.944368	0.147943
10:23785210-23787195	ENSMUSG00000061983	Rps12	protein_coding	5307.4	9617.82	1.81215	4.42833e-40
10:23796985-23827968	ENSMUSG00000037455	Slc18b1	protein_coding	0.95026	0.310283	0.326524	0.0897784
10:23894687-23905343	ENSMUSG00000037440	Vnn1	protein_coding	0.16485	2.28188	13.8422	1.6208e-09
10:24149316-24188959	ENSMUSG00000019998	Stx7	protein_coding	8.18253	9.8488	1.20364	0.194076
10:24223516-24302790	ENSMUSG00000020000	Moxd1	protein_coding	0.582195	0.600466	1.03138	0.677307
10:24595441-24598683	ENSMUSG00000019997	Ctgf	protein_coding	7.22386	39.1234	5.41586	4.60441e-86
10:24637913-24712159	ENSMUSG00000037370	Enpp1	protein_coding	0.1	0.295247	2.95247	0.132284
10:24773813-24836195	ENSMUSG00000019989	Enpp3	protein_coding	26.8085	11.9292	0.44498	1.26428e-09
10:24869985-24913681	ENSMUSG00000019984	Med23	protein_coding	9.66398	3.1838	0.32945	1.31044e-12
10:25169089-25307870	ENSMUSG00000039166	Akap7	protein_coding	16.9201	6.17613	0.365017	0.000360374
10:25359797-25523519	ENSMUSG00000019978	Epb4.1l2	protein_coding	24.3384	14.2225	0.584365	5.75279e-07
10:26274467-26375185	ENSMUSG00000039089	L3mbtl3	protein_coding	0.67005	1.3994	2.0885	0.00169448
10:26753420-26918648	ENSMUSG00000039031	Arhgap18	protein_coding	1.05194	0.747007	0.71012	0.484724
10:28074819-28597397	ENSMUSG00000019889	Ptprk	protein_coding	7.99533	4.61356	0.577031	0.000303327
10:29143995-29199630	ENSMUSG00000038916	Soga3	protein_coding	0.413933	0.949389	2.29358	0.0049733
10:29313165-29346661	ENSMUSG00000019883	Echdc1	protein_coding	7.46496	3.39242	0.454445	0.000219635
10:29344177-29362442	ENSMUSG00000038876	Rnf146	protein_coding	16.4026	7.52628	0.458847	3.58155e-05
10:29453108-29535867	ENSMUSG00000019880	Rspo3	protein_coding	0.1	0.1	1	0.799192
10:30196010-30200540	ENSMUSG00000075266	Cenpw	protein_coding	9.9401	17.1498	1.72531	3.93236e-08
10:30534224-30600749	ENSMUSG00000019792	Trmt11	protein_coding	7.83006	6.82236	0.871304	0.611825
10:30608140-30618479	ENSMUSG00000019791	Hint3	protein_coding	4.14349	8.01165	1.93355	0.00054808
10:30645583-30803107	ENSMUSG00000039697	Ncoa7	protein_coding	1.98696	2.35098	1.1832	0.779566
10:30832358-30842801	ENSMUSG00000019789	Hey2	protein_coding	0.410836	0.14862	0.361751	0.352667
10:31248139-31251045	ENSMUSG00000039684	Gm5422	protein_coding	0.984458	2.06986	2.10253	0.00044517
10:31313381-31328204	ENSMUSG00000000295	Hddc2	protein_coding	41.547	89.2334	2.14777	1.23349e-19
10:31332379-31445921	ENSMUSG00000000296	Tpd52l1	protein_coding	10.6253	11.3173	1.06513	0.695527
10:31493192-31609184	ENSMUSG00000063760	Rnf217	protein_coding	0.134746	0.136225	1.01098	0.935751
10:33512285-33624769	ENSMUSG00000019785	Clvs2	protein_coding	0.360887	1.14388	3.16962	0.559387
10:3366149-3464975	ENSMUSG00000040653	Ppp1r14c	protein_coding	0.511535	0.272479	0.532668	0.741734
10:33926935-33951212	ENSMUSG00000039531	Zufsp	protein_coding	2.5238	1.52415	0.603908	0.453589
10:33996554-34019624	ENSMUSG00000019782	Rwdd1	protein_coding	76.3637	127.93	1.67528	3.36368e-17
10:34091351-34096519	ENSMUSG00000049872	Fam26e	protein_coding	0.499536	0.550474	1.10197	0.768235
10:34126068-34127972	ENSMUSG00000046031	Fam26f	protein_coding	0.39392	1.08102	2.74428	0.0184002
10:34151393-34207551	ENSMUSG00000039497	Dse	protein_coding	11.0004	7.76563	0.705941	0.0504622
10:34282189-34285275	ENSMUSG00000047514	Tspyl1	protein_coding	11.8607	6.85072	0.577598	0.00438198
10:34288287-34418552	ENSMUSG00000039480	Nt5dc1	protein_coding	3.7809	2.27374	0.601375	0.0395097
10:34297441-34301320	ENSMUSG00000039485	Tspyl4	protein_coding	0.70168	0.338135	0.481895	0.414782
10:35708690-35711891	ENSMUSG00000063953	Amd2	protein_coding	1.18731	0.334524	0.28175	0.149769
10:36974543-37001889	ENSMUSG00000019777	Hdac2	protein_coding	91.5091	74.7798	0.817185	0.264868
10:37133374-37138920	ENSMUSG00000069662	Marcks	protein_coding	8.18153	7.42054	0.906988	0.552579
10:3740363-3967303	ENSMUSG00000040624	Plekhg1	protein_coding	0.975653	0.87463	0.896456	0.640314
10:38965514-39110188	ENSMUSG00000019846	Lama4	protein_coding	0.101963	0.198268	1.94451	0.117094
10:39118803-39133914	ENSMUSG00000051736	Fam229b	protein_coding	2.06034	3.60604	1.75021	0.16061
10:39134022-39151058	ENSMUSG00000019845	Tube1	protein_coding	6.24801	3.24779	0.519811	0.00105227
10:39368854-39565381	ENSMUSG00000019843	Fyn	protein_coding	7.03665	6.53043	0.92806	0.507557
10:39612933-39655307	ENSMUSG00000019842	Traf3ip2	protein_coding	6.74704	8.66061	1.28362	0.0758088
10:3973117-4167081	ENSMUSG00000040675	Mthfd1l	protein_coding	36.4629	17.3787	0.476613	7.92286e-07
10:39732117-39875211	ENSMUSG00000019841	Rev3l	protein_coding	9.82799	3.29019	0.334777	5.03031e-09
10:39890017-39899238	ENSMUSG00000096687	AA474331	protein_coding	1.37518	0.643453	0.467906	0.0581731
10:40033534-40142254	ENSMUSG00000019838	Slc16a10	protein_coding	0.552049	0.563129	1.02007	0.554983
10:40223245-40247036	ENSMUSG00000038510	Rpf2	protein_coding	125.065	209.234	1.673	1.34492e-12
10:40249202-40257665	ENSMUSG00000019837	Gtf3c6	protein_coding	27.4667	66.5593	2.42328	4.40238e-22
10:40287457-40302188	ENSMUSG00000075232	Amd1	protein_coding	38.6545	19.629	0.507808	1.75606e-11
10:40349307-40483818	ENSMUSG00000038481	Cdk19	protein_coding	3.31969	0.988694	0.297828	2.98105e-08
10:40831625-40883143	ENSMUSG00000038446	Cdc40	protein_coding	13.4353	5.17276	0.385011	5.47618e-13
10:40883474-40938570	ENSMUSG00000019831	Wasf1	protein_coding	10.9728	6.46019	0.588746	0.00406087
10:41188171-41303241	ENSMUSG00000038417	Fig4	protein_coding	19.4089	9.28189	0.478229	7.27241e-10
10:41450395-41465571	ENSMUSG00000019826	Zbtb24	protein_coding	5.7267	3.15297	0.550574	0.0209428
10:41476313-41487032	ENSMUSG00000019823	Mical1	protein_coding	11.1963	6.78866	0.606331	1.06967e-10
10:41485641-41490369	ENSMUSG00000019822	Smpd2	protein_coding	10.378	13.5714	1.30771	0.0290398
10:41490438-41514284	ENSMUSG00000078451	Ppil6	protein_coding	0.230849	0.151751	0.657359	0.873834
10:41519413-41531048	ENSMUSG00000019818	Cd164	protein_coding	51.224	28.0801	0.548182	7.25022e-09
10:41538845-41709300	ENSMUSG00000075225	Ccdc162	protein_coding	0.97061	0.181238	0.186726	0.0597914
10:41718839-41809871	ENSMUSG00000019813	Cep57l1	protein_coding	15.6765	7.72857	0.493005	2.38469e-07
10:41810573-41908424	ENSMUSG00000038332	Sesn1	protein_coding	6.81999	2.61138	0.382902	1.05619e-06
10:41914989-42018442	ENSMUSG00000071324	Armc2	protein_coding	0.850286	0.80837	0.950703	0.602517
10:42181840-42276755	ENSMUSG00000048756	Foxo3	protein_coding	6.1924	4.39407	0.70959	0.0991966
10:42312584-42478565	ENSMUSG00000038302	Lace1	protein_coding	6.85999	10.8594	1.58301	0.00713841
10:42502029-42535381	ENSMUSG00000019804	Snx3	protein_coding	122.855	216.743	1.76422	9.46782e-21
10:42583821-42702459	ENSMUSG00000038280	Ostm1	protein_coding	7.84348	4.13666	0.527402	0.049953
10:4266328-4359468	ENSMUSG00000038587	Akap12	protein_coding	135.879	36.7602	0.270536	4.15735e-09
10:42761495-42832514	ENSMUSG00000019802	Sec63	protein_coding	17.7815	36.2077	2.03625	0.0164202
10:43002499-43174530	ENSMUSG00000038248	Sobp	protein_coding	0.1	0.1	1	0.321927
10:43221485-43464882	ENSMUSG00000038240	Pdss2	protein_coding	4.52904	6.28658	1.38806	0.00300065
10:43479139-43515396	ENSMUSG00000038214	Bend3	protein_coding	3.86964	5.13826	1.32784	4.31451e-05
10:43524101-43524617	ENSMUSG00000045886	Gm9803	protein_coding	2.56838	5.55594	2.16321	0.0378043
10:43525120-43540994	ENSMUSG00000019797	1700021F05Rik	protein_coding	79.5509	109.29	1.37384	3.52085e-12
10:43579168-43584262	ENSMUSG00000047139	Cd24a	protein_coding	20.2197	21.9561	1.08588	0.00584257
10:4367073-4388108	ENSMUSG00000075327	Zbtb2	protein_coding	4.69869	4.41739	0.94013	0.33971
10:43874187-43901745	ENSMUSG00000019863	Qrsl1	protein_coding	10.9967	9.39705	0.854534	0.830802
10:43901806-43947862	ENSMUSG00000019864	Rtn4ip1	protein_coding	10.9769	9.67624	0.88151	0.0284853
10:43950306-44148853	ENSMUSG00000019866	Aim1	protein_coding	0.123951	0.305461	2.46437	0.00567354
10:4401914-4432388	ENSMUSG00000019763	Rmnd1	protein_coding	29.2787	32.2326	1.10089	0.916778
10:44268357-44364291	ENSMUSG00000038160	Atg5	protein_coding	16.3052	10.5379	0.64629	0.00845197
10:4432466-4455141	ENSMUSG00000061759	Armt1	protein_coding	24.3974	21.1416	0.86655	0.904227
10:44437176-44528501	ENSMUSG00000038151	Prdm1	protein_coding	3.3269	0.262135	0.0787926	2.00148e-16
10:4482501-4562231	ENSMUSG00000019767	Ccdc170	protein_coding	0.690141	0.279474	0.404952	0.325757
10:45067205-45158997	ENSMUSG00000019849	Prep	protein_coding	28.3621	17.7645	0.626348	0.00013254
10:45178097-45318452	ENSMUSG00000019848	Popdc3	protein_coding	0.415503	0.1	0.240672	0.220076
10:45335761-45369708	ENSMUSG00000071317	Bves	protein_coding	0.468052	0.605784	1.29427	0.558232
10:45376619-45470201	ENSMUSG00000063804	Lin28b	protein_coding	3.6165	2.66292	0.736327	0.279834
10:45577828-45712345	ENSMUSG00000038822	Hace1	protein_coding	5.02893	3.56319	0.708539	2.57124e-06
10:5020202-5069063	ENSMUSG00000096054	Syne1	protein_coding	0.171861	0.302364	1.75935	0.346121
10:50592668-50851202	ENSMUSG00000038774	Ascc3	protein_coding	5.19515	3.06521	0.590014	0.0039715
10:51585419-51590480	ENSMUSG00000019909	Fam162b	protein_coding	0.1	0.13488	1.34879	0.431045
10:52233618-52321378	ENSMUSG00000019891	Dcbld1	protein_coding	5.34469	7.39279	1.3832	0.00234707
10:52337023-52382124	ENSMUSG00000019861	Gopc	protein_coding	3.72465	3.01826	0.810346	0.823398
10:52417546-52440192	ENSMUSG00000023068	Nus1	protein_coding	15.4932	15.6875	1.01254	0.0420163
10:52690532-53111622	ENSMUSG00000038602	Slc35f1	protein_coding	0.1	0.1	1	0.058055
10:5336948-5550692	ENSMUSG00000096054	Syne1	protein_coding	0.355095	0.1	0.281615	0.346121
10:53536328-53630439	ENSMUSG00000058298	Mcm9	protein_coding	2.37235	1.11285	0.469095	0.00148202
10:53596960-53609213	ENSMUSG00000019857	Asf1a	protein_coding	15.4742	20.9228	1.35211	9.05976e-05
10:53633144-53750909	ENSMUSG00000019856	Fam184a	protein_coding	1.39339	0.380767	0.273267	0.0109088
10:53904787-54075796	ENSMUSG00000003746	Man1a	protein_coding	0.56545	0.625628	1.10643	0.370933
10:56014297-56228689	ENSMUSG00000038122	Tbc1d32	protein_coding	1.17776	0.635941	0.539959	0.0872515
10:56106916-56116880	ENSMUSG00000047669	Msl3l2	protein_coding	0.851637	0.973815	1.14346	0.423735
10:56377299-56390419	ENSMUSG00000050953	Gja1	protein_coding	20.758	40.4725	1.94973	4.13293e-33
10:57486384-57513133	ENSMUSG00000019878	Hsf2	protein_coding	17.0125	9.27378	0.545117	3.92167e-06
10:57515773-57532530	ENSMUSG00000019877	Serinc1	protein_coding	15.9529	9.40985	0.589852	0.00143762
10:57784880-57788450	ENSMUSG00000019874	Fabp7	protein_coding	0.1	0.271093	2.71093	0.416121
10:5799159-5805600	ENSMUSG00000019773	Fbxo5	protein_coding	66.4428	46.8293	0.704805	0.0152047
10:5811886-5823910	ENSMUSG00000019774	Mtrf1l	protein_coding	7.2896	9.417	1.29184	0.216978
10:58255496-58305599	ENSMUSG00000038039	Gcc2	protein_coding	5.73396	4.38091	0.764029	0.000941069
10:5825662-5922400	ENSMUSG00000019775	Rgs17	protein_coding	0.486847	0.175446	0.360371	0.460718
10:58323465-58424691	ENSMUSG00000019920	Lims1	protein_coding	12.7234	5.04156	0.396243	7.74861e-10
10:58446851-58494155	ENSMUSG00000003226	Ranbp2	protein_coding	14.2816	3.69611	0.258802	3.46527e-06
10:58497969-58576242	ENSMUSG00000038010	Ccdc138	protein_coding	6.84173	2.69667	0.394151	6.98494e-05
10:58813358-59138916	ENSMUSG00000037990	Sh3rf3	protein_coding	0.283358	0.181239	0.639613	0.224012
10:59164112-59221847	ENSMUSG00000019917	2017-09-10	protein_coding	6.6944	1.84445	0.275522	1.04234e-08
10:59221952-59226434	ENSMUSG00000098188	Sowahc	protein_coding	0.571755	0.48008	0.83966	#N/A
10:59323295-59373304	ENSMUSG00000019916	P4ha1	protein_coding	21.0802	41.5789	1.97241	1.9876e-19
10:59395631-59396757	ENSMUSG00000069622	Gm10273	protein_coding	0.589966	1.02636	1.73969	0.153783
10:59403659-59421976	ENSMUSG00000009646	Pla2g12b	protein_coding	1.41604	12.7027	8.97064	9.64097e-15
10:59446983-59616692	ENSMUSG00000009647	Mcu	protein_coding	7.95421	6.4366	0.809206	0.695206
10:59702476-59864132	ENSMUSG00000020111	Micu1	protein_coding	8.09769	7.50365	0.926641	0.662882
10:59879555-59899302	ENSMUSG00000020109	Dnajb12	protein_coding	15.1868	12.1445	0.799669	0.540228
10:59949674-59951770	ENSMUSG00000020108	Ddit4	protein_coding	21.6075	22.523	1.04237	0.0917317
10:59987408-60003135	ENSMUSG00000020107	Anapc16	protein_coding	11.0618	19.8453	1.79403	5.81312e-08
10:60002804-60099990	ENSMUSG00000044475	Ascc1	protein_coding	38.9387	44.5971	1.14532	0.00161218
10:60106218-60135198	ENSMUSG00000058297	Spock2	protein_coding	4.66545	2.68878	0.576316	0.0195306
10:60181531-60219260	ENSMUSG00000057337	Chst3	protein_coding	0.363931	0.160446	0.440869	0.174664
10:60277626-60302597	ENSMUSG00000004207	Psap	protein_coding	81.053	54.8797	0.677084	1.15821e-05
10:60302747-60696490	ENSMUSG00000012819	Cdh23	protein_coding	0.403965	0.1	0.247547	0.570925
10:60346850-60372684	ENSMUSG00000020101	4632428N05Rik	protein_coding	0.942829	0.455879	0.483522	0.453851
10:60712071-60752794	ENSMUSG00000020100	Slc29a3	protein_coding	2.10129	1.19348	0.567975	0.142737
10:60762609-60831581	ENSMUSG00000020099	Unc5b	protein_coding	4.16433	2.893	0.69471	0.118142
10:61089342-61094328	ENSMUSG00000020098	Pcbd1	protein_coding	11.5491	35.5489	3.07806	4.88745e-15
10:61098641-61147703	ENSMUSG00000020097	Sgpl1	protein_coding	16.5188	8.45299	0.511721	3.65299e-09
10:61197111-61273438	ENSMUSG00000059901	Adamts14	protein_coding	3.64052	2.30175	0.63226	0.024549
10:61319656-61383523	ENSMUSG00000020092	Pald1	protein_coding	30.5417	14.2231	0.465694	8.52343e-16
10:61417971-61425338	ENSMUSG00000037171	Nodal	protein_coding	26.0392	31.2215	1.19902	3.8706e-05
10:61432496-61452669	ENSMUSG00000020091	Eif4ebp2	protein_coding	32.1109	10.5267	0.327825	3.52438e-06
10:61475832-61582226	ENSMUSG00000037151	Lrrc20	protein_coding	2.57547	0.546346	0.212134	0.0028984
10:61648551-61674168	ENSMUSG00000020089	Ppa1	protein_coding	136.981	232.081	1.69426	1.28936e-29
10:61680309-61693295	ENSMUSG00000020088	Sar1a	protein_coding	33.843	42.2003	1.24694	3.26327e-09
10:61695513-61702773	ENSMUSG00000020087	Tysnd1	protein_coding	7.3762	12.3178	1.66994	4.10454e-07
10:61715262-61739260	ENSMUSG00000020085	Aifm2	protein_coding	8.414	6.52851	0.775911	0.33731
10:61738664-61784147	ENSMUSG00000020086	H2afy2	protein_coding	23.0133	17.8196	0.774317	0.000243824
10:61838235-61979108	ENSMUSG00000058806	Col13a1	protein_coding	3.94965	2.75826	0.698355	0.146942
10:62071014-62072609	ENSMUSG00000046687	Gm5424	protein_coding	2.62866	2.89608	1.10173	0.301715
10:62107654-62143920	ENSMUSG00000020083	2010107G23Rik	protein_coding	9.8658	9.72654	0.985885	0.606865
10:62133089-62134763	ENSMUSG00000044312	Neurog3	protein_coding	0.1	0.1	1	0.948723
10:62185395-62231218	ENSMUSG00000037031	Tspan15	protein_coding	2.60302	0.990353	0.380464	0.00212444
10:62268854-62379908	ENSMUSG00000037012	Hk1	protein_coding	35.1206	17.4221	0.496066	4.20312e-15
10:62383136-62422491	ENSMUSG00000020080	Hkdc1	protein_coding	0.654347	2.99125	4.57135	0.00336872
10:62429208-62449738	ENSMUSG00000020079	Supv3l1	protein_coding	45.0597	107.18	2.37862	9.51522e-06
10:62454842-62486805	ENSMUSG00000020078	Vps26a	protein_coding	26.5006	19.4669	0.734583	0.0474314
10:62493832-62527451	ENSMUSG00000020077	Srgn	protein_coding	10.3522	142.242	13.7402	8.99586e-124
10:62538625-62578457	ENSMUSG00000036955	Kif1bp	protein_coding	15.4957	10.7397	0.693073	0.0107508
10:62580247-62602298	ENSMUSG00000020075	Ddx21	protein_coding	73.0566	47.7259	0.653272	0.000116901
10:62616022-62651218	ENSMUSG00000020076	Ddx50	protein_coding	32.0128	28.7455	0.897938	0.853816
10:62659042-62726128	ENSMUSG00000036923	Stox1	protein_coding	0.189284	0.613877	3.24316	0.179043
10:62743927-62792368	ENSMUSG00000020074	Ccar1	protein_coding	22.703	13.3003	0.585837	0.000268065
10:62804569-62899118	ENSMUSG00000047146	Tet1	protein_coding	21.6662	11.1659	0.51536	1.02057e-25
10:62920632-62946498	ENSMUSG00000071253	Slc25a16	protein_coding	3.27101	1.39799	0.427388	0.0169987
10:62947025-62974185	ENSMUSG00000036875	Dna2	protein_coding	23.195	20.8544	0.899086	5.77857e-08
10:62980222-63017210	ENSMUSG00000020070	Rufy2	protein_coding	5.72902	2.76829	0.483204	0.00317663
10:63014663-63024217	ENSMUSG00000020069	Hnrnph3	protein_coding	57.3582	46.1424	0.804462	0.00010422
10:63024314-63058813	ENSMUSG00000020072	Pbld2	protein_coding	0.428858	0.75943	1.77082	0.806195
10:63061581-63077962	ENSMUSG00000020072	Pbld2	protein_coding	0.26058	0.106766	0.409727	0.806195
10:63115794-63203952	ENSMUSG00000020067	Mypn	protein_coding	0.340293	0.315818	0.928077	0.80303
10:63243796-63317881	ENSMUSG00000020064	Herc4	protein_coding	27.9944	15.8675	0.566812	1.91089e-06
10:63319004-63381704	ENSMUSG00000020063	Sirt1	protein_coding	20.0385	9.48003	0.473091	3.45842e-09
10:63382442-63408840	ENSMUSG00000036764	Dnajc12	protein_coding	3.36572	3.50452	1.04124	0.662775
10:67009188-67096988	ENSMUSG00000019873	Reep3	protein_coding	3.12013	2.91235	0.933407	0.14256
10:67096124-67256326	ENSMUSG00000037876	Jmjd1c	protein_coding	12.7982	4.00829	0.31319	3.87776e-08
10:67266688-67285305	ENSMUSG00000075000	Nrbf2	protein_coding	7.9465	3.96805	0.499345	0.00295919
10:67535474-67542188	ENSMUSG00000037868	Egr2	protein_coding	0.1	0.1	1	0.712723
10:67544511-67548955	ENSMUSG00000057134	Ado	protein_coding	8.26328	7.61148	0.92112	0.292138
10:67886102-67912662	ENSMUSG00000037855	Zfp365	protein_coding	2.60728	6.09218	2.33661	8.21116e-09
10:67979569-68059740	ENSMUSG00000037846	Rtkn2	protein_coding	10.4682	3.81384	0.364326	0.000945796
10:68095592-68278726	ENSMUSG00000019947	Arid5b	protein_coding	6.81356	0.770045	0.113016	1.61451e-24
10:69151433-69291791	ENSMUSG00000019944	Rhobtb1	protein_coding	0.355842	0.430194	1.20895	0.743145
10:69336634-69352938	ENSMUSG00000019942	Cdk1	protein_coding	266.425	204.856	0.768906	0.0271448
10:69533771-70027438	ENSMUSG00000069601	Ank3	protein_coding	11.3155	4.43246	0.391717	2.2007e-10
10:70097120-70193200	ENSMUSG00000048701	Ccdc6	protein_coding	9.35697	8.3973	0.897438	0.66999
10:70245099-70285968	ENSMUSG00000037762	Slc16a9	protein_coding	0.492646	0.398851	0.809609	0.828774
10:70440667-70558731	ENSMUSG00000043259	Fam13c	protein_coding	2.79347	0.855425	0.306223	5.48025e-06
10:70557681-70655965	ENSMUSG00000037747	Phyhipl	protein_coding	2.8378	1.78087	0.627555	0.295729
10:70922831-71159700	ENSMUSG00000014329	Bicc1	protein_coding	0.485795	0.260593	0.536424	0.283474
10:7119062-7212237	ENSMUSG00000015202	Cnksr3	protein_coding	3.0646	2.42508	0.79132	0.0302352
10:71225463-71238280	ENSMUSG00000003923	Tfam	protein_coding	79.1649	51.8336	0.654755	0.171103
10:71254979-71285262	ENSMUSG00000019927	Ube2d1	protein_coding	24.1066	16.9659	0.703787	0.140168
10:71330479-71344954	ENSMUSG00000037710	Cisd1	protein_coding	70.4233	95.1786	1.35152	1.06953e-08
10:71347762-71433327	ENSMUSG00000060733	Ipmk	protein_coding	11.3993	8.05386	0.706522	0.0203147
10:72309224-72311848	ENSMUSG00000053830	Gm9923	protein_coding	0.103703	0.215987	2.08274	0.433664
10:72654844-72674964	ENSMUSG00000019923	Zwint	protein_coding	83.4732	117.079	1.40259	1.40124e-07
10:7444872-7473477	ENSMUSG00000079685	Ulbp1	protein_coding	0.360954	0.148559	0.411573	0.383336
10:74967176-75016907	ENSMUSG00000040009	Gnaz	protein_coding	1.68688	1.32679	0.786535	0.869569
10:75037057-75054748	ENSMUSG00000020175	Rab36	protein_coding	0.198571	0.281682	1.41854	0.502127
10:75060895-75184923	ENSMUSG00000009681	Bcr	protein_coding	4.17183	4.77456	1.14448	0.00937621
10:75212072-75312399	ENSMUSG00000033444	Specc1l	protein_coding	8.16906	3.74661	0.458634	6.01603e-07
10:75316942-75334788	ENSMUSG00000020178	Adora2a	protein_coding	0.1	0.1	1	0.913594
10:75351110-75517972	ENSMUSG00000033416	Gucd1	protein_coding	6.23482	6.21704	0.99715	0.100419
10:75406910-75441679	ENSMUSG00000033427	Upb1	protein_coding	0.496495	0.179993	0.362527	0.156257
10:75517550-75537373	ENSMUSG00000020180	Snrpd3	protein_coding	126.46	134.102	1.06043	6.54215e-14
10:75561603-75586200	ENSMUSG00000006345	Ggt1	protein_coding	14.5785	16.6932	1.14506	0.851446
10:75589339-75617200	ENSMUSG00000006344	Ggt5	protein_coding	0.155871	0.118338	0.759205	0.569267
10:75636618-75644008	ENSMUSG00000006342	Susd2	protein_coding	13.1267	9.09471	0.692841	0.0370464
10:75646109-75764357	ENSMUSG00000020196	Cabin1	protein_coding	6.72157	5.31328	0.790482	0.325904
10:75771229-75773414	ENSMUSG00000001666	Ddt	protein_coding	93.7404	161.541	1.72328	2.10056e-08
10:75774114-75781414	ENSMUSG00000001665	Gstt3	protein_coding	4.31571	3.3599	0.778529	0.850015
10:75783812-75798584	ENSMUSG00000001663	Gstt1	protein_coding	4.04627	5.00755	1.23757	0.176469
10:75814942-75822543	ENSMUSG00000009093	Gstt4	protein_coding	0.1	0.1	1	1
10:75831844-75834881	ENSMUSG00000033318	Gstt2	protein_coding	10.1639	11.0477	1.08695	0.131213
10:75859352-75860250	ENSMUSG00000033307	Mif	protein_coding	1445.01	1804.64	1.24888	9.74318e-11
10:75893397-75895941	ENSMUSG00000009092	Derl3	protein_coding	4.32174	1.64638	0.380953	0.00962231
10:75896768-75921617	ENSMUSG00000000902	Smarcb1	protein_coding	64.7832	100.037	1.54418	3.10525e-18
10:7589799-7625483	ENSMUSG00000019796	Lrp11	protein_coding	14.0875	7.71023	0.547312	5.50208e-05
10:75923221-75932502	ENSMUSG00000000901	Mmp11	protein_coding	18.7942	28.9084	1.53816	0.023032
10:75935572-75937725	ENSMUSG00000049422	Chchd10	protein_coding	361.751	699.067	1.93245	3.08455e-30
10:75943056-75949657	ENSMUSG00000000903	Vpreb3	protein_coding	1.04591	2.11179	2.0191	0.589766
10:75954513-76009591	ENSMUSG00000033255	Gm5134	protein_coding	0.565654	0.293847	0.519482	0.2356
10:76032653-76043234	ENSMUSG00000049764	Zfp280b	protein_coding	13.9423	6.27698	0.450211	1.45124e-07
10:76057493-76110961	ENSMUSG00000020226	Slc5a4b	protein_coding	0.168831	0.120127	0.711521	0.969739
10:76207221-76237865	ENSMUSG00000020230	Prmt2	protein_coding	5.36236	5.31998	0.992097	0.601507
10:76259428-76345291	ENSMUSG00000020231	Dip2a	protein_coding	1.70463	1.24064	0.727806	0.0468701
10:7629372-7681136	ENSMUSG00000019795	Pcmt1	protein_coding	30.6557	31.6239	1.03158	0.0170497
10:76351253-76442912	ENSMUSG00000001151	Pcnt	protein_coding	7.99588	4.54347	0.568226	4.10793e-05
10:76459568-76469114	ENSMUSG00000033126	Ybey	protein_coding	1.0869	1.30374	1.1995	0.179011
10:76468970-76515856	ENSMUSG00000001150	Mcm3ap	protein_coding	14.9756	8.49541	0.567286	6.69379e-06
10:76531587-76557138	ENSMUSG00000033105	Lss	protein_coding	29.4809	12.4054	0.420794	2.47424e-06
10:76595761-76623630	ENSMUSG00000020241	Col6a2	protein_coding	0.180523	0.121146	0.671085	0.738982
10:7667502-7678881	ENSMUSG00000040034	Nup43	protein_coding	65.7076	74.2255	1.12963	0.00054523
10:76708791-76726168	ENSMUSG00000001119	Col6a1	protein_coding	0.121567	0.232199	1.91005	0.46168
10:76761856-76961887	ENSMUSG00000001120	Pcbp3	protein_coding	14.4645	8.00987	0.553761	1.13456e-05
10:7681208-7716458	ENSMUSG00000040021	Lats1	protein_coding	2.2376	0.809338	0.361699	3.41155e-05
10:77032240-77061002	ENSMUSG00000001436	Slc19a1	protein_coding	4.56745	4.89772	1.07231	0.120525
10:77052177-77166548	ENSMUSG00000001435	Col18a1	protein_coding	32.1335	29.8322	0.928382	0.875819
10:77257775-77259223	ENSMUSG00000078444	Gm10941	protein_coding	0.412004	0.366607	0.889816	0.548632
10:77259299-77269586	ENSMUSG00000020260	Pofut2	protein_coding	13.873	20.02	1.44309	2.80639e-06
10:7725999-7763150	ENSMUSG00000019794	Katna1	protein_coding	33.9876	29.344	0.863375	0.00443214
10:77290725-77418270	ENSMUSG00000020262	Adarb1	protein_coding	1.96547	2.69923	1.37333	0.440166
10:77486655-77515813	ENSMUSG00000032977	Fam207a	protein_coding	14.5082	20.7002	1.4268	9.25602e-05
10:77581719-77598732	ENSMUSG00000009291	Pttg1ip	protein_coding	38.373	20.6031	0.536917	2.53758e-06
10:77606096-77641543	ENSMUSG00000020265	Sumo3	protein_coding	159.388	66.8947	0.419696	9.42266e-05
10:77622274-77645993	ENSMUSG00000009293	Ube2g2	protein_coding	15.7995	12.3937	0.784434	0.632999
10:7767946-7792824	ENSMUSG00000040006	Ginm1	protein_coding	9.67976	12.812	1.32359	0.905132
10:77829466-77887021	ENSMUSG00000069581	Tspear	protein_coding	1.05553	0.380595	0.360572	0.105909
10:77897574-77902536	ENSMUSG00000051652	Lrrc3	protein_coding	1.05828	0.810063	0.765456	0.787882
10:77907721-77970563	ENSMUSG00000009292	Trpm2	protein_coding	0.1	0.103016	1.03016	0.212803
10:7792890-7823135	ENSMUSG00000015757	Ppil4	protein_coding	16.3625	7.19506	0.439729	1.1113e-07
10:77978523-77986905	ENSMUSG00000020284	1810043G02Rik	protein_coding	5.38905	4.31876	0.801395	0.358208
10:77986946-78010083	ENSMUSG00000020277	Pfkl	protein_coding	87.3381	81.7284	0.93577	0.355455
10:78030021-78043610	ENSMUSG00000000731	Aire	protein_coding	8.29778	3.72354	0.448739	0.0093821
10:78041946-78063622	ENSMUSG00000000730	Dnmt3l	protein_coding	41.111	129.545	3.1511	1.82302e-79
10:78069359-78079525	ENSMUSG00000000732	Icosl	protein_coding	2.74016	3.36532	1.22815	0.132535
10:78162066-78169768	ENSMUSG00000053329	D10Jhu81e	protein_coding	22.0964	24.1747	1.09406	0.0153326
10:78170909-78185149	ENSMUSG00000032834	Pwp2	protein_coding	18.4448	15.9107	0.862609	0.952032
10:78186724-78244642	ENSMUSG00000000374	Trappc10	protein_coding	4.2839	1.89116	0.441457	1.9178e-06
10:78269177-78352489	ENSMUSG00000001211	Agpat3	protein_coding	20.9724	25.625	1.22184	0.158819
10:78393308-78393756	ENSMUSG00000064317	Gm10146	protein_coding	12.1471	17.2224	1.41782	0.0108684
10:78400361-78413043	ENSMUSG00000061032	Rrp1	protein_coding	123.267	163.471	1.32616	1.38946e-13
10:78425669-78427619	ENSMUSG00000005054	Cstb	protein_coding	116.243	175.318	1.5082	4.17687e-09
10:78436743-78464975	ENSMUSG00000032788	Pdxk	protein_coding	4.87825	7.59968	1.55787	3.27766e-09
10:78574499-78584498	ENSMUSG00000032763	Ilvbl	protein_coding	2.81298	3.01118	1.07046	0.52981
10:78584502-78591964	ENSMUSG00000032714	Syde1	protein_coding	1.09746	2.61553	2.38325	0.000106383
10:78780495-78814825	ENSMUSG00000005357	Slc1a6	protein_coding	0.12681	0.323876	2.55403	0.0967669
10:7905652-7956230	ENSMUSG00000015755	Tab2	protein_coding	19.6146	8.978	0.457721	2.15382e-08
10:79064373-79097600	ENSMUSG00000060301	2610008E11Rik	protein_coding	0.777266	0.623004	0.801533	0.774018
10:79526429-79533787	ENSMUSG00000052151	Ppap2c	protein_coding	8.50631	9.25154	1.08761	0.291296
10:79540244-79555199	ENSMUSG00000042570	Mier2	protein_coding	22.7666	21.9738	0.965179	0.0502349
10:79576378-79587331	ENSMUSG00000020317	Theg	protein_coding	0.259765	0.1	0.384964	0.44924
10:79606856-79614025	ENSMUSG00000045912	C2cd4c	protein_coding	0.224497	0.120823	0.538192	0.414389
10:79617939-79637918	ENSMUSG00000020312	Shc2	protein_coding	2.03873	1.72582	0.846517	0.658848
10:79664573-79668536	ENSMUSG00000020310	Madcam1	protein_coding	2.77819	1.87159	0.673671	0.306179
10:79669409-79676126	ENSMUSG00000020308	Tpgs1	protein_coding	16.0525	26.0169	1.62074	7.27747e-07
10:79682194-79688394	ENSMUSG00000020307	Cdc34	protein_coding	208.819	440.825	2.11104	2.51607e-52
10:79689019-79695261	ENSMUSG00000054206	Gzmm	protein_coding	1.2378	0.510984	0.412817	0.0978362
10:79704490-79711969	ENSMUSG00000023175	Bsg	protein_coding	341.882	404	1.1817	1.64253e-09
10:79716633-79736108	ENSMUSG00000020331	Hcn2	protein_coding	3.03898	1.64783	0.542232	0.0874715
10:79736122-79746581	ENSMUSG00000020329	Polrmt	protein_coding	21.6346	49.6855	2.29658	0.0124221
10:79755118-79756961	ENSMUSG00000020327	Fgf22	protein_coding	0.962	0.60919	0.633254	0.92805
10:79758514-79766952	ENSMUSG00000035890	Rnf126	protein_coding	40.5688	66.0143	1.62722	9.54342e-14
10:79777271-79782630	ENSMUSG00000020325	Fstl3	protein_coding	2.86031	3.39959	1.18854	0.123268
10:79793571-79820896	ENSMUSG00000035863	Palm	protein_coding	15.6853	16.1501	1.02963	0.138598
10:79821020-79830452	ENSMUSG00000035852	Misp	protein_coding	2.86794	2.70273	0.942392	0.478513
10:79854426-79864771	ENSMUSG00000006498	Ptbp1	protein_coding	221.393	146.739	0.662797	1.92923e-08
10:79860474-79874634	ENSMUSG00000035835	Lppr3	protein_coding	0.753065	0.898514	1.19314	0.913077
10:79874475-79883174	ENSMUSG00000057729	Prtn3	protein_coding	3.11682	3.41668	1.09621	0.697902
10:79894707-79908923	ENSMUSG00000013833	Med16	protein_coding	9.89324	7.92966	0.801523	0.802007
10:79910052-79917006	ENSMUSG00000035781	R3hdm4	protein_coding	20.4434	17.7413	0.867821	0.297337
10:79927042-79955018	ENSMUSG00000019564	Arid3a	protein_coding	3.50875	2.03403	0.579704	0.0536983
10:79960151-79969246	ENSMUSG00000035754	Wdr18	protein_coding	40.9778	58.8959	1.43727	4.31721e-13
10:79974947-79984330	ENSMUSG00000013858	Tmem259	protein_coding	31.8067	34.6321	1.08883	0.00518094
10:79988583-79996062	ENSMUSG00000004665	Cnn2	protein_coding	18.6289	43.6921	2.34538	8.25147e-35
10:79996493-80015572	ENSMUSG00000035722	Abca7	protein_coding	3.86298	2.06044	0.53338	0.00055635
10:80016652-80031472	ENSMUSG00000035697	Hmha1	protein_coding	7.20069	5.3579	0.744081	0.0686714
10:80035948-80039795	ENSMUSG00000004667	Polr2e	protein_coding	280.218	353.397	1.26115	1.77146e-12
10:80047165-80056439	ENSMUSG00000075706	Gpx4	protein_coding	1120.83	1393.08	1.2429	2.07025e-11
10:80057415-80102698	ENSMUSG00000035673	Sbno2	protein_coding	8.02718	3.33937	0.416008	2.27087e-05
10:80115802-80130682	ENSMUSG00000003068	Stk11	protein_coding	43.173	50.3982	1.16735	0.0864573
10:80130450-80140835	ENSMUSG00000035640	Dos	protein_coding	6.66926	3.76892	0.565118	0.553883
10:80138631-80145818	ENSMUSG00000003072	Atp5d	protein_coding	159.657	410.523	2.57127	1.71095e-48
10:80148271-80158368	ENSMUSG00000035621	Midn	protein_coding	17.704	15.7163	0.887726	0.452887
10:80165984-80172786	ENSMUSG00000045193	Cirbp	protein_coding	31.1216	31.6775	1.01786	0.315061
10:80172943-80175146	ENSMUSG00000035595	1600002K03Rik	protein_coding	4.82083	14.1283	2.93069	1.87734e-07
10:80179481-80190010	ENSMUSG00000003070	Efna2	protein_coding	2.49955	3.73079	1.49258	0.0429256
10:80226433-80243903	ENSMUSG00000020156	Mum1	protein_coding	28.0812	23.3923	0.833022	0.0196749
10:80249120-80256794	ENSMUSG00000020153	Ndufs7	protein_coding	85.2204	133.946	1.57176	4.3728e-16
10:80258150-80261012	ENSMUSG00000020150	Gamt	protein_coding	1.22783	2.19645	1.78889	0.127124
10:80261485-80288408	ENSMUSG00000069565	Dazap1	protein_coding	119.412	83.6082	0.700163	0.269394
10:80292452-80294114	ENSMUSG00000063457	Rps15	protein_coding	4223.31	8376.85	1.98348	7.39715e-40
10:80295976-80318263	ENSMUSG00000020135	Apc2	protein_coding	0.1	0.177833	1.77833	0.146504
10:80318253-80320537	ENSMUSG00000020133	2310011J03Rik	protein_coding	9.28763	16.0742	1.73071	1.3555e-07
10:80321282-80329498	ENSMUSG00000020131	Pcsk4	protein_coding	2.53124	4.02925	1.59181	0.201461
10:80329952-80336441	ENSMUSG00000035504	Reep6	protein_coding	11.6619	13.5122	1.15866	0.0635304
10:80339109-80348412	ENSMUSG00000043822	Adamtsl5	protein_coding	0.767116	3.17869	4.14368	0.000306839
10:80356458-80365489	ENSMUSG00000035486	Plk5	protein_coding	4.80366	4.83732	1.00701	0.389152
10:80380354-80387659	ENSMUSG00000048696	Mex3d	protein_coding	8.42575	5.5582	0.659668	0.0113516
10:80392538-80399550	ENSMUSG00000035478	Mbd3	protein_coding	93.8128	151.654	1.61655	3.09078e-21
10:80402996-80406830	ENSMUSG00000020163	Uqcr11	protein_coding	246.036	546.857	2.22267	1.18764e-36
10:80409513-80433647	ENSMUSG00000020167	Tcf3	protein_coding	42.6399	24.2074	0.567716	3.95643e-10
10:80519584-80539124	ENSMUSG00000003341	Atp8b3	protein_coding	1.43064	0.842406	0.58883	0.078659
10:80540921-80561560	ENSMUSG00000047417	Rexo1	protein_coding	16.0326	14.2726	0.890224	0.00641636
10:80567123-80577321	ENSMUSG00000035397	Klf16	protein_coding	11.8501	11.9648	1.00968	0.14528
10:80583653-80590341	ENSMUSG00000003346	Abhd17a	protein_coding	20.1632	54.4859	2.70225	5.19398e-17
10:80602879-80615783	ENSMUSG00000035370	Adat3	protein_coding	2.55005	2.78812	1.09336	0.725316
10:80602881-80615783	ENSMUSG00000078441	Scamp4	protein_coding	19.6461	30.1315	1.53371	0.545214
10:80622779-80640771	ENSMUSG00000003345	Csnk1g2	protein_coding	44.0433	50.7308	1.15184	0.000109738
10:80642616-80657071	ENSMUSG00000003344	Btbd2	protein_coding	34.1624	31.4251	0.919875	0.398211
10:80665326-80678112	ENSMUSG00000020190	Mknk2	protein_coding	18.6472	17.2541	0.925289	0.966993
10:80685255-80701820	ENSMUSG00000003348	Mob3a	protein_coding	7.9048	9.66732	1.22297	0.00028996
10:80702692-80705382	ENSMUSG00000055862	Izumo4	protein_coding	1.49455	1.80703	1.20908	0.761791
10:80706977-80742211	ENSMUSG00000020198	Ap3d1	protein_coding	17.1697	12.718	0.740723	0.00724957
10:80755205-80795461	ENSMUSG00000061589	Dot1l	protein_coding	15.5606	9.81215	0.630577	0.000791224
10:80796099-80798626	ENSMUSG00000035278	Plekhj1	protein_coding	27.3849	43.8548	1.60142	4.39904e-12
10:80798197-80804924	ENSMUSG00000020211	Sf3a2	protein_coding	33.663	45.7466	1.35896	2.96215e-07
10:80805247-80807648	ENSMUSG00000035262	Amh	protein_coding	0.160949	0.126834	0.788043	0.662693
10:80808495-80813498	ENSMUSG00000020216	Jsrp1	protein_coding	3.61377	4.63416	1.28236	0.234432
10:80826655-80829290	ENSMUSG00000035242	Oaz1	protein_coding	343.435	616.39	1.79478	3.23724e-22
10:80832806-80844039	ENSMUSG00000051067	Lingo3	protein_coding	1.10959	1.13461	1.02255	0.466579
10:80852824-80855209	ENSMUSG00000035215	Lsm7	protein_coding	193.831	386.987	1.99652	2.86476e-30
10:80855274-80868705	ENSMUSG00000035206	Sppl2b	protein_coding	1.88458	1.68346	0.893281	0.73103
10:80899449-80900969	ENSMUSG00000020219	Timm13	protein_coding	41.2722	121.341	2.94001	3.11798e-42
10:80901202-80918245	ENSMUSG00000062075	Lmnb2	protein_coding	27.8693	18.6095	0.667745	0.00191946
10:80930090-80932204	ENSMUSG00000015312	Gadd45b	protein_coding	16.7853	30.527	1.81867	2.75808e-10
10:80948623-81014945	ENSMUSG00000048240	Gng7	protein_coding	1.62325	1.49136	0.918749	0.59633
10:81019588-81025662	ENSMUSG00000043670	Diras1	protein_coding	0.54196	0.507647	0.936686	0.743326
10:81028537-81037426	ENSMUSG00000046822	Slc39a3	protein_coding	1.5094	1.23886	0.82076	0.734602
10:81044074-81060178	ENSMUSG00000004937	Sgta	protein_coding	59.1849	72.179	1.21955	0.00229552
10:81070034-81082559	ENSMUSG00000004929	Thop1	protein_coding	56.9269	58.3591	1.02516	2.73572e-05
10:81084323-81098874	ENSMUSG00000035041	Creb3l3	protein_coding	1.3205	0.604859	0.458053	0.159062
10:81105914-81124697	ENSMUSG00000035027	Map2k2	protein_coding	38.0145	82.9178	2.18122	5.43681e-27
10:81135219-81152995	ENSMUSG00000035011	Zbtb7a	protein_coding	4.57447	4.22553	0.923721	0.393925
10:81153265-81167923	ENSMUSG00000004934	Pias4	protein_coding	21.8346	21.5877	0.988697	0.023136
10:81176630-81182507	ENSMUSG00000034994	Eef2	protein_coding	1360.87	786.721	0.578103	1.24605e-10
10:81183006-81193197	ENSMUSG00000034974	Dapk3	protein_coding	13.4363	29.1546	2.16983	1.12705e-22
10:81204507-81230833	ENSMUSG00000034958	Atcay	protein_coding	1.00478	1.05861	1.05358	0.353915
10:81233154-81252123	ENSMUSG00000034949	Zfr2	protein_coding	1.4037	0.939427	0.669252	0.147479
10:81252934-81263365	ENSMUSG00000004933	Matk	protein_coding	1.7165	3.42468	1.99515	0.00102395
10:81264712-81266934	ENSMUSG00000034932	Mrpl54	protein_coding	77.8166	185.292	2.38113	1.3521e-32
10:81268171-81273246	ENSMUSG00000004931	Apba3	protein_coding	11.6025	10.6747	0.920039	0.244414
10:81273206-81291267	ENSMUSG00000034917	Tjp3	protein_coding	13.6024	7.13431	0.524489	0.000301723
10:81292962-81319973	ENSMUSG00000034902	Pip5k1c	protein_coding	12.4001	8.16109	0.658148	0.0398536
10:81321102-81326251	ENSMUSG00000034889	Cactin	protein_coding	14.9817	16.5249	1.10301	0.0271179
10:81328731-81335171	ENSMUSG00000034881	Tbxa2r	protein_coding	0.499196	1.18782	2.37948	0.0368372
10:81346047-81350480	ENSMUSG00000020232	Hmg20b	protein_coding	23.608	47.4639	2.0105	5.2609e-06
10:81357490-81366225	ENSMUSG00000034854	Mfsd12	protein_coding	2.89465	5.08281	1.75593	2.9045e-05
10:81366221-81378516	ENSMUSG00000020235	Fzr1	protein_coding	25.8242	32.4011	1.25468	1.12722e-07
10:81384427-81391560	ENSMUSG00000078440	Dohh	protein_coding	50.9875	70.549	1.38365	1.1624e-08
10:81393050-81395392	ENSMUSG00000078439	Smim24	protein_coding	2.79605	2.22109	0.794367	0.445582
10:81396185-81431005	ENSMUSG00000055053	Nfic	protein_coding	3.2007	1.91783	0.599192	0.0420497
10:81459226-81482709	ENSMUSG00000034818	Celf5	protein_coding	5.1132	3.53721	0.69178	0.247073
10:81486248-81496392	ENSMUSG00000020238	Ncln	protein_coding	32.194	34.8421	1.08225	7.79269e-08
10:81497744-81500132	ENSMUSG00000044199	S1pr4	protein_coding	0.387645	0.169476	0.437194	0.398732
10:81502305-81524225	ENSMUSG00000034792	Gna15	protein_coding	18.6151	12.3016	0.660838	0.0633355
10:81528723-81545190	ENSMUSG00000034781	Gna11	protein_coding	21.0904	22.4918	1.06645	0.00172391
10:81559493-81566362	ENSMUSG00000054452	Aes	protein_coding	226.161	297.745	1.31652	3.14845e-08
10:81574560-81590845	ENSMUSG00000034771	Tle2	protein_coding	1.70425	1.75312	1.02868	0.591679
10:81590903-81601073	ENSMUSG00000034758	Tle6	protein_coding	26.476	16.3934	0.61918	0.01583
10:81606269-81620703	ENSMUSG00000074862	BC025920	protein_coding	1.78684	1.53641	0.859845	0.723492
10:81621784-81627797	ENSMUSG00000034748	Sirt6	protein_coding	8.90293	10.7226	1.20439	0.0933909
10:81628539-81647610	ENSMUSG00000054708	Ankrd24	protein_coding	24.8305	22.813	0.918749	0.0127652
10:81649058-81667361	ENSMUSG00000096856	Gm10778	protein_coding	1.05599	1.03734	0.982346	0.458779
10:81704824-81726686	ENSMUSG00000096795	Zfp433	protein_coding	2.45625	2.38048	0.969152	0.0541878
10:81745982-81747503	ENSMUSG00000094622	Gm3055	protein_coding	1.30167	0.1	0.0768245	#N/A
10:81812185-81826490	ENSMUSG00000094076	Gm4767	protein_coding	1.03403	1.02032	0.98674	0.887619
10:81905072-81910899	ENSMUSG00000096718	Zfp781	protein_coding	1.41062	0.1	0.0708909	0.744039
10:8204752-8518825	ENSMUSG00000047712	Ust	protein_coding	0.11706	0.195044	1.66618	0.44658
10:82058416-82061329	ENSMUSG00000061371	Zfp873	protein_coding	2.95325	1.36052	0.460685	0.0661105
10:82128012-82153065	ENSMUSG00000078435	AU041133	protein_coding	0.140061	0.1	0.713975	0.895827
10:82224849-82241280	ENSMUSG00000062931	Zfp938	protein_coding	3.6915	3.36729	0.912175	0.510919
10:82378592-82381237	ENSMUSG00000073427	Gm4924	protein_coding	2.95342	2.18336	0.739265	0.239626
10:82619850-82623228	ENSMUSG00000063320	1190007I07Rik	protein_coding	20.9934	37.3202	1.77771	0.000409283
10:82629827-82650799	ENSMUSG00000034674	Tdg	protein_coding	18.6885	7.39771	0.395842	3.98305e-07
10:82650432-82690650	ENSMUSG00000020251	Glt8d2	protein_coding	0.204853	0.159617	0.779178	0.976938
10:82696159-82742428	ENSMUSG00000020246	Hcfc2	protein_coding	2.26478	1.3233	0.584297	0.61243
10:82748700-82764144	ENSMUSG00000020248	Nfyb	protein_coding	38.7925	26.6987	0.688243	0.0163582
10:82859205-82897724	ENSMUSG00000020250	Txnrd1	protein_coding	68.9043	55.9931	0.812622	0.0494069
10:82954343-82955000	ENSMUSG00000071151	Gm4799	protein_coding	3.15732	7.67096	2.42958	0.000226204
10:82985497-83195900	ENSMUSG00000034612	Chst11	protein_coding	0.571606	0.686445	1.20091	0.197777
10:83230847-83337882	ENSMUSG00000034591	Slc41a2	protein_coding	0.602491	0.1	0.165978	0.649054
10:83360220-83368835	ENSMUSG00000020255	D10Wsu102e	protein_coding	10.7749	13.5663	1.25908	7.45643e-05
10:83487449-83534140	ENSMUSG00000020256	Aldh1l2	protein_coding	0.332879	0.117017	0.35153	0.0599967
10:83543940-83596469	ENSMUSG00000034560	A230046K03Rik	protein_coding	8.56467	2.89939	0.338529	1.26507e-11
10:83600032-83648738	ENSMUSG00000020263	Appl2	protein_coding	15.0671	3.46599	0.230037	7.60601e-10
10:83722864-83762761	ENSMUSG00000087651	1500009L16Rik	protein_coding	20.9233	33.2474	1.58901	7.68589e-06
10:84370904-84440597	ENSMUSG00000020032	Nuak1	protein_coding	1.79788	1.26916	0.705918	0.470297
10:84526304-84534036	ENSMUSG00000046841	Ckap4	protein_coding	23.9327	39.4704	1.64922	8.53652e-13
10:84576625-84614359	ENSMUSG00000020034	Tcp11l2	protein_coding	0.989362	0.501551	0.506944	0.250356
10:84622436-84727177	ENSMUSG00000034453	Polr3b	protein_coding	15.0998	9.63692	0.638217	3.55272e-05
10:84917615-85016446	ENSMUSG00000035620	Ric8b	protein_coding	6.57653	6.65663	1.01218	0.469273
10:85097018-85102495	ENSMUSG00000050035	Fhl4	protein_coding	0.650325	0.29204	0.449068	0.228095
10:85102626-85117747	ENSMUSG00000060935	Tmem263	protein_coding	4.26181	7.31938	1.71743	5.72098e-08
10:85119434-85128027	ENSMUSG00000049038	Mterf2	protein_coding	6.21071	4.88885	0.787164	0.638776
10:85131701-85185054	ENSMUSG00000020038	Cry1	protein_coding	7.90878	8.70588	1.10079	0.0731544
10:85313487-85314439	ENSMUSG00000050490	Gm8394	protein_coding	2.62325	3.2707	1.24681	0.216504
10:85386813-85660292	ENSMUSG00000020042	Btbd11	protein_coding	2.39267	3.43947	1.4375	0.502385
10:85871830-85889096	ENSMUSG00000001785	Pwp1	protein_coding	37.1253	31.3776	0.845181	0.788884
10:85891969-85916945	ENSMUSG00000035529	Prdm4	protein_coding	13.3296	7.18347	0.538912	1.39614e-06
10:85927680-85946206	ENSMUSG00000085111	Ascl4	protein_coding	0.145398	0.39999	2.751	0.190474
10:85938636-85957823	ENSMUSG00000001783	Rtcb	protein_coding	91.1269	79.142	0.868481	0.176561
10:86021971-86051873	ENSMUSG00000001786	Fbxo7	protein_coding	16.4757	13.92	0.844881	0.166485
10:86055124-86498896	ENSMUSG00000059602	Syn3	protein_coding	0.32612	0.270073	0.828139	0.356289
10:86300371-86349506	ENSMUSG00000020044	Timp3	protein_coding	0.751524	2.21548	2.94798	0.567577
10:86690208-86705509	ENSMUSG00000020048	Hsp90b1	protein_coding	459.368	407.625	0.887359	0.0356584
10:86705810-86776843	ENSMUSG00000044937	Ttc41	protein_coding	0.517771	0.234495	0.452893	0.180337
10:86731753-86732409	ENSMUSG00000056366	Fabp3-ps1	protein_coding	14.3971	20.5511	1.42745	0.00968529
10:86779004-86838389	ENSMUSG00000054027	Nt5dc3	protein_coding	2.24111	0.905466	0.404027	0.00381444
10:8722218-8886070	ENSMUSG00000015305	Sash1	protein_coding	2.39823	1.11276	0.463992	0.000698293
10:87490818-87493660	ENSMUSG00000020052	Ascl1	protein_coding	0.1	0.1	1	0.684329
10:87858264-87937042	ENSMUSG00000020053	Igf1	protein_coding	0.389042	0.932018	2.39568	0.143109
10:88091431-88146941	ENSMUSG00000035365	Parpbp	protein_coding	6.28761	4.67743	0.743912	0.000657661
10:88146991-88178388	ENSMUSG00000035351	Nup37	protein_coding	45.7255	30.022	0.656568	0.0228514
10:88201092-88246158	ENSMUSG00000020056	Ccdc53	protein_coding	33.989	42.3813	1.24691	0.000463512
10:88322803-88379080	ENSMUSG00000020057	Dram1	protein_coding	0.307102	3.14492	10.2406	1.73949e-13
10:88379131-88447329	ENSMUSG00000035311	Gnptab	protein_coding	9.13209	3.65213	0.399923	3.11215e-06
10:88452744-88504073	ENSMUSG00000060002	Chpt1	protein_coding	6.30384	8.2235	1.30452	0.841003
10:88459568-88473236	ENSMUSG00000020059	Sycp3	protein_coding	12.3529	9.88106	0.799901	0.0465098
10:88518278-88605152	ENSMUSG00000020061	Mybpc1	protein_coding	0.155178	0.183271	1.18104	0.758387
10:88674771-88685015	ENSMUSG00000004359	Spic	protein_coding	2.52808	0.496162	0.19626	0.0165219
10:88730857-88744094	ENSMUSG00000060904	Arl1	protein_coding	50.8963	36.4904	0.716957	0.773674
10:88746606-88826814	ENSMUSG00000004356	Utp20	protein_coding	11.8831	10.606	0.892532	0.858246
10:89408822-89443967	ENSMUSG00000074802	Gas2l3	protein_coding	3.68224	1.7606	0.478134	9.08547e-05
10:89638720-89686285	ENSMUSG00000069539	Scyl2	protein_coding	11.0032	4.59959	0.418021	3.68182e-08
10:89711972-89732295	ENSMUSG00000019948	Actr6	protein_coding	16.5532	11.7739	0.711277	0.0890353
10:89744990-89819869	ENSMUSG00000019951	Uhrf1bp1l	protein_coding	5.16289	3.0993	0.600303	0.00271552
10:89873508-90973300	ENSMUSG00000058589	Anks1b	protein_coding	0.1	0.392985	3.92984	0.586007
10:90989310-91082770	ENSMUSG00000019979	Apaf1	protein_coding	7.40821	21.648	2.92216	0.0838371
10:91082939-91102607	ENSMUSG00000019975	Ikbip	protein_coding	7.63014	8.42865	1.10465	0.0453197
10:91116573-91124059	ENSMUSG00000061904	Slc25a3	protein_coding	211.719	312.087	1.47406	5.96013e-20
10:91147570-91171582	ENSMUSG00000019961	Tmpo	protein_coding	63.642	47.2313	0.74214	3.06961e-05
10:92684745-92722420	ENSMUSG00000019988	Nedd1	protein_coding	8.99747	3.83727	0.426483	2.77091e-06
10:92775618-93081618	ENSMUSG00000020014	Cfap54	protein_coding	0.1	0.1	1	0.158006
10:93160875-93241342	ENSMUSG00000020015	Cdk17	protein_coding	6.59832	3.84255	0.582354	0.00231866
10:93247413-93311135	ENSMUSG00000008398	Elk3	protein_coding	1.61973	2.48969	1.5371	0.0233997
10:93453395-93484896	ENSMUSG00000015889	Lta4h	protein_coding	31.2324	34.7211	1.1117	0.000119595
10:93488767-93519304	ENSMUSG00000020017	Hal	protein_coding	8.58868	7.57485	0.881957	0.000172847
10:93523337-93540033	ENSMUSG00000015890	Amdhd1	protein_coding	0.111407	0.23089	2.0725	0.127238
10:93540631-93584327	ENSMUSG00000036168	Ccdc38	protein_coding	0.41583	0.366899	0.882329	0.562227
10:93583028-93589706	ENSMUSG00000020018	Snrpf	protein_coding	200.011	364.159	1.82069	0.934103
10:93640680-93747207	ENSMUSG00000020019	Ntn4	protein_coding	0.288777	0.1	0.346288	0.368557
10:93831554-93848524	ENSMUSG00000020020	Usp44	protein_coding	2.4709	0.263545	0.10666	4.17544e-08
10:93858488-93897093	ENSMUSG00000036112	Metap2	protein_coding	160.361	123.109	0.767698	0.288743
10:93939164-94035817	ENSMUSG00000036099	Vezt	protein_coding	2.29331	1.53942	0.671266	0.675013
10:94036000-94145339	ENSMUSG00000020021	Fgd6	protein_coding	1.0785	1.07228	0.994226	0.400769
10:94148022-94197211	ENSMUSG00000005897	Nr2c1	protein_coding	2.42728	2.3588	0.971785	0.743563
10:94198954-94221443	ENSMUSG00000020022	Ndufa12	protein_coding	171.926	311.201	1.81009	9.59106e-21
10:94311948-94590956	ENSMUSG00000020023	Tmcc3	protein_coding	0.3958	0.495504	1.25191	0.885922
10:94688789-94790336	ENSMUSG00000020024	Cep83	protein_coding	21.3889	8.51473	0.398091	1.16976e-13
10:94790865-94944578	ENSMUSG00000074785	Plxnc1	protein_coding	0.216225	0.1	0.462481	0.764873
10:95174745-95324097	ENSMUSG00000045867	Cradd	protein_coding	11.7147	10.8555	0.926656	0.457235
10:95385361-95417180	ENSMUSG00000020027	Socs2	protein_coding	31.6341	22.181	0.701174	0.00917922
10:95480805-95501927	ENSMUSG00000062981	Mrpl42	protein_coding	289.159	305.027	1.05487	0.00103363
10:95515161-95545658	ENSMUSG00000074781	Ube2n	protein_coding	28.8946	25.6975	0.889353	0.974248
10:95547006-95564167	ENSMUSG00000020029	Nudt4	protein_coding	51.4064	69.4935	1.35185	2.25877e-13
10:95672990-95673451	ENSMUSG00000074780	Anapc15-ps	protein_coding	1.10918	2.4281	2.1891	0.24657
10:95940662-96045518	ENSMUSG00000036499	Eea1	protein_coding	1.64367	0.628774	0.382543	0.000127986
10:96136602-96136914	ENSMUSG00000096486	Gm5426	protein_coding	0.1	0.1	1	0.633611
10:96617000-96622813	ENSMUSG00000036478	Btg1	protein_coding	7.19423	3.4423	0.47848	5.03435e-06
10:9755546-9901079	ENSMUSG00000019790	Stxbp5	protein_coding	2.00143	1.70976	0.854272	0.255482
10:98915151-99026143	ENSMUSG00000019943	Atp2b1	protein_coding	5.9493	3.18538	0.53542	0.000362961
10:99107035-99198074	ENSMUSG00000019952	Poc1b	protein_coding	10.5291	5.9828	0.568216	0.0136636
10:99108158-99113247	ENSMUSG00000090035	Galnt4	protein_coding	0.447356	0.24132	0.539435	0.401212
10:99263230-99267488	ENSMUSG00000019960	Dusp6	protein_coding	15.2297	15.3733	1.00943	0.0667001
11:100131757-100135928	ENSMUSG00000054146	Krt15	protein_coding	0.157174	0.1	0.636236	0.89406
11:100140809-100148665	ENSMUSG00000020911	Krt19	protein_coding	9.27568	69.6988	7.51415	4.54676e-74
11:100203161-100207548	ENSMUSG00000045545	Krt14	protein_coding	2.36128	4.73439	2.00501	0.00692356
11:100246090-100248902	ENSMUSG00000053797	Krt16	protein_coding	0.48571	0.944555	1.94469	0.193189
11:100256216-100261029	ENSMUSG00000035557	Krt17	protein_coding	14.7693	14.2021	0.961599	0.389162
11:100262881-100269871	ENSMUSG00000053654	Krt42	protein_coding	37.499	43.8265	1.16874	0.00629516
11:100319884-100322096	ENSMUSG00000035530	Eif1	protein_coding	308.401	509.358	1.65161	4.46701e-13
11:100334406-100336996	ENSMUSG00000017165	Gast	protein_coding	0.255987	0.169406	0.661776	0.325285
11:100347326-100356128	ENSMUSG00000006930	Hap1	protein_coding	21.0326	11.6637	0.554553	0.000282143
11:100368957-100397763	ENSMUSG00000001552	Jup	protein_coding	31.6783	33.5012	1.05755	0.296258
11:100408455-100414836	ENSMUSG00000006931	P3h4	protein_coding	3.92396	7.53217	1.91953	5.78086e-06
11:100415696-100424824	ENSMUSG00000001555	Fkbp10	protein_coding	7.92623	14.9488	1.88598	1.62854e-13
11:100422320-100441808	ENSMUSG00000017176	Nt5c3b	protein_coding	21.9269	19.1788	0.87467	0.999638
11:100441916-100457022	ENSMUSG00000001558	Klhl10	protein_coding	0.679377	0.552676	0.813504	0.907283
11:100462613-100472741	ENSMUSG00000048732	Klhl11	protein_coding	1.62244	0.76657	0.472479	0.107665
11:100476352-100528000	ENSMUSG00000020917	Acly	protein_coding	104.959	46.063	0.438867	9.07168e-28
11:100545606-100572568	ENSMUSG00000006784	Ttc25	protein_coding	2.81425	1.98334	0.704752	0.500637
11:100574903-100591729	ENSMUSG00000006782	Cnp	protein_coding	6.97947	8.29473	1.18845	0.0170285
11:100582817-100620168	ENSMUSG00000014195	Dnajc7	protein_coding	141.84	217.944	1.53655	0.000645685
11:100619243-100627607	ENSMUSG00000017837	Nkiras2	protein_coding	12.6059	10.7648	0.853946	0.734989
11:100627542-100692455	ENSMUSG00000014198	Zfp385c	protein_coding	1.00302	0.629887	0.627992	0.46373
11:100694883-100704271	ENSMUSG00000017830	Dhx58	protein_coding	0.75031	0.898565	1.19759	0.824802
11:100704745-100712465	ENSMUSG00000020918	Kat2a	protein_coding	40.2972	39.2566	0.974178	0.330734
11:100713849-100714575	ENSMUSG00000017832	Hspb9	protein_coding	0.300176	0.435889	1.45211	0.757731
11:100715008-100738215	ENSMUSG00000019173	Rab5c	protein_coding	58.0601	51.8222	0.89256	0.576435
11:100740375-100759942	ENSMUSG00000035355	Kcnh4	protein_coding	0.390684	0.233809	0.598459	0.476694
11:100766031-100770957	ENSMUSG00000017747	Ghdc	protein_coding	5.15319	7.22726	1.40248	0.00383552
11:100780730-100850724	ENSMUSG00000020919	Stat5b	protein_coding	2.37395	1.02853	0.433255	0.0055919
11:100859350-100885169	ENSMUSG00000004043	Stat5a	protein_coding	1.43049	0.668122	0.467058	0.100176
11:100885097-100939540	ENSMUSG00000004040	Stat3	protein_coding	14.5863	7.3029	0.500667	1.25233e-05
11:100956732-100970887	ENSMUSG00000004044	Ptrf	protein_coding	7.43504	9.74254	1.31035	0.000352342
11:101009451-101063719	ENSMUSG00000019302	Atp6v0a1	protein_coding	7.40725	18.0612	2.43831	3.38898e-11
11:101070011-101077672	ENSMUSG00000001751	Naglu	protein_coding	1.8273	2.35499	1.28878	0.117586
11:101078410-101080527	ENSMUSG00000019301	Hsd17b1	protein_coding	1.58662	1.93876	1.22194	0.372353
11:101082564-101086619	ENSMUSG00000001755	Coasy	protein_coding	23.644	14.5808	0.616681	0.164939
11:101087276-101092207	ENSMUSG00000017801	Mlx	protein_coding	26.1781	33.8282	1.29223	0.775898
11:101091822-101095436	ENSMUSG00000019303	Psmc3ip	protein_coding	46.6706	40.5512	0.868881	0.557406
11:101096321-101119893	ENSMUSG00000017802	Fam134c	protein_coding	11.4558	11.3706	0.992567	0.236691
11:101119937-101126419	ENSMUSG00000035198	Tubg1	protein_coding	42.1875	45.1916	1.07121	0.0019008
11:101155906-101161787	ENSMUSG00000045007	Tubg2	protein_coding	1.7415	1.20856	0.693979	0.932948
11:101162678-101171351	ENSMUSG00000035172	Plekhh3	protein_coding	1.74348	1.48325	0.850746	0.968814
11:101191114-101226463	ENSMUSG00000006920	Ezh1	protein_coding	15.0572	5.078	0.337248	2.67533e-15
11:101246027-101259546	ENSMUSG00000001240	Ramp2	protein_coding	3.29839	18.0184	5.46279	1.04469e-11
11:101253706-101259549	ENSMUSG00000078656	Vps25	protein_coding	96.2022	137.761	1.43199	0.699329
11:101260566-101277409	ENSMUSG00000035112	Wnk4	protein_coding	0.900734	2.32226	2.57818	0.0458195
11:101277967-101279114	ENSMUSG00000017188	Coa3	protein_coding	36.4732	84.3325	2.31218	1.03413e-22
11:101279011-101296317	ENSMUSG00000078653	Cntd1	protein_coding	7.13814	2.28001	0.319412	0.000388812
11:101285951-101302286	ENSMUSG00000035086	Becn1	protein_coding	46.9975	27.7923	0.591358	0.000629899
11:101316212-101323537	ENSMUSG00000078652	Psme3	protein_coding	65.9401	54.5373	0.827073	0.784751
11:101325062-101329702	ENSMUSG00000078651	Aoc2	protein_coding	1.50982	1.17413	0.77766	0.697053
11:101330604-101341938	ENSMUSG00000019326	Aoc3	protein_coding	0.420797	0.132714	0.315387	0.0527385
11:101406663-101424796	ENSMUSG00000097239	Gm27029	protein_coding	1.55116	3.21224	2.07087	0.196392
11:101406838-101417615	ENSMUSG00000075528	Aarsd1	protein_coding	59.9016	97.7832	1.6324	0.360866
11:101418811-101425333	ENSMUSG00000097487	Ptges3l	protein_coding	1.52866	3.83794	2.51066	0.196525
11:101425084-101435673	ENSMUSG00000035007	Rundc1	protein_coding	2.72916	2.8238	1.03468	0.327899
11:101442297-101445529	ENSMUSG00000063316	Rpl27	protein_coding	2273.8	4114.51	1.80953	1.98433e-39
11:101448406-101458698	ENSMUSG00000010358	Ifi35	protein_coding	2.30624	2.55578	1.1082	0.252112
11:101458744-101466230	ENSMUSG00000034993	Vat1	protein_coding	48.4091	29.3187	0.605644	0.000223691
11:101464998-101471853	ENSMUSG00000001313	Rnd2	protein_coding	13.3331	22.3388	1.67544	1.53086e-07
11:101488763-101551955	ENSMUSG00000017146	Brca1	protein_coding	20.763	6.79033	0.32704	1.81177e-26
11:101552148-101581951	ENSMUSG00000017119	Nbr1	protein_coding	39.9547	23.7695	0.594911	3.28128e-13
11:101582241-101591788	ENSMUSG00000034947	Tmem106a	protein_coding	3.50161	4.69062	1.33956	0.000470748
11:101627194-101636100	ENSMUSG00000010362	Rdm1	protein_coding	46.9671	52.758	1.1233	0.0234257
11:101665540-101667832	ENSMUSG00000034936	Arl4d	protein_coding	6.16973	8.07823	1.30933	0.0168864
11:101732918-101767358	ENSMUSG00000034931	Dhx8	protein_coding	20.7904	21.5877	1.03835	0.0604401
11:101769741-101785371	ENSMUSG00000017724	Etv4	protein_coding	44.0033	75.8822	1.72447	4.73497e-34
11:101877509-101894374	ENSMUSG00000001493	Meox1	protein_coding	0.238153	0.177875	0.746893	0.812731
11:101971142-101987013	ENSMUSG00000003518	Dusp3	protein_coding	3.48341	5.41679	1.55502	0.540581
11:101999651-102028461	ENSMUSG00000052373	Mpp3	protein_coding	1.68461	0.748471	0.444298	0.0892831
11:102057014-102088515	ENSMUSG00000017314	Mpp2	protein_coding	1.61843	1.61677	0.998974	0.532566
11:102106675-102107832	ENSMUSG00000017311	Pyy	protein_coding	0.1	0.985209	9.85209	0.0633039
11:102145512-102149477	ENSMUSG00000048217	Nags	protein_coding	0.363581	0.282326	0.776516	0.976875
11:102152545-102156404	ENSMUSG00000020921	Tmem101	protein_coding	15.0148	17.3712	1.15694	0.0219077
11:102162496-102185296	ENSMUSG00000020922	Lsm12	protein_coding	46.6316	55.2681	1.18521	2.41817e-05
11:102189619-102194081	ENSMUSG00000034793	G6pc3	protein_coding	13.2899	19.7421	1.48549	0.000323108
11:102194431-102230166	ENSMUSG00000008855	Hdac5	protein_coding	19.4948	22.9951	1.17955	3.05633e-05
11:102248881-102265187	ENSMUSG00000034773	BC030867	protein_coding	23.7889	40.56	1.705	0.74406
11:102268742-102279462	ENSMUSG00000034768	Asb16	protein_coding	1.22425	1.42952	1.16768	0.234747
11:102284930-102289237	ENSMUSG00000034757	Tmub2	protein_coding	12.3326	8.96017	0.726541	0.230465
11:102289299-102296631	ENSMUSG00000059995	Atxn7l3	protein_coding	22.4381	13.8052	0.615258	3.47649e-06
11:102304559-102319742	ENSMUSG00000020923	Ubtf	protein_coding	77.2618	62.6356	0.810693	0.481347
11:102348823-102366203	ENSMUSG00000006574	Slc4a1	protein_coding	0.276886	0.145696	0.526194	0.425455
11:102393402-102402555	ENSMUSG00000006575	Rundc3a	protein_coding	20.4778	11.0383	0.539037	0.00650046
11:102402984-102407946	ENSMUSG00000018677	Slc25a39	protein_coding	141.411	257.887	1.82367	1.66596e-08
11:102430314-102437048	ENSMUSG00000034708	Grn	protein_coding	26.1474	60.2689	2.30496	2.36033e-08
11:102436980-102447682	ENSMUSG00000034685	Fam171a2	protein_coding	1.26998	0.946557	0.745332	0.692209
11:102453296-102470122	ENSMUSG00000034664	Itga2b	protein_coding	1.97673	2.72701	1.37956	0.860335
11:102475914-102556392	ENSMUSG00000034621	Gpatch8	protein_coding	8.1097	3.24247	0.399826	6.80289e-09
11:102576397-102579461	ENSMUSG00000078640	Gm11627	protein_coding	11.0261	20.0202	1.81571	0.000256985
11:102604395-102608058	ENSMUSG00000050288	Fzd2	protein_coding	2.00589	3.07058	1.53079	0.00194691
11:102663715-102682237	ENSMUSG00000051455	Gm1564	protein_coding	3.99781	2.00914	0.502559	0.00680986
11:102684685-102697782	ENSMUSG00000020925	Ccdc43	protein_coding	30.3669	21.644	0.712747	0.0128006
11:102761438-102780262	ENSMUSG00000020926	Adam11	protein_coding	0.479403	0.546536	1.14003	0.675608
11:102799578-102819700	ENSMUSG00000034520	Gjc1	protein_coding	34.0823	16.8869	0.495476	8.98991e-08
11:102838472-102880985	ENSMUSG00000020929	Eftud2	protein_coding	92.2357	309.506	3.3556	0.00323821
11:102881203-102885216	ENSMUSG00000020930	Ccdc103	protein_coding	0.516105	1.19358	2.31267	0.0657279
11:102887335-102900912	ENSMUSG00000020932	Gfap	protein_coding	0.144114	0.405828	2.81602	0.191553
11:102905528-102925124	ENSMUSG00000051378	Kif18b	protein_coding	18.6752	12.7498	0.68271	0.0105017
11:102939263-102946688	ENSMUSG00000045532	C1ql1	protein_coding	5.13176	3.74887	0.730523	0.555345
11:102994046-103028333	ENSMUSG00000020935	Dcakd	protein_coding	70.3627	101.612	1.44412	7.18117e-06
11:103028189-103068912	ENSMUSG00000020936	Nmt1	protein_coding	40.8041	31.4967	0.7719	0.235284
11:103070303-103101658	ENSMUSG00000020937	Plcd3	protein_coding	5.052	6.43285	1.27333	0.410878
11:103101681-103112200	ENSMUSG00000056938	Acbd4	protein_coding	11.6655	23.6424	2.02668	0.000382247
11:103116230-103119725	ENSMUSG00000048878	Hexim1	protein_coding	13.9054	13.4899	0.970123	0.132991
11:103132428-103139876	ENSMUSG00000043372	Hexim2	protein_coding	4.47794	4.12406	0.920973	0.274388
11:103171106-103198901	ENSMUSG00000055805	Fmnl1	protein_coding	1.88072	2.3283	1.23798	0.161376
11:103198943-103208558	ENSMUSG00000020940	1700023F06Rik	protein_coding	1.91311	5.31697	2.77923	8.22465e-07
11:103219761-103267472	ENSMUSG00000020941	Map3k14	protein_coding	0.32648	0.454211	1.39124	0.336856
11:103331496-103363692	ENSMUSG00000034255	Arhgap27	protein_coding	1.39424	2.2161	1.58946	0.0694801
11:103364274-103412687	ENSMUSG00000034247	Plekhm1	protein_coding	6.49423	4.73208	0.72866	0.0472604
11:103649569-103650579	ENSMUSG00000046215	Rprml	protein_coding	0.1	0.242886	2.42886	0.162287
11:103676848-103697898	ENSMUSG00000020946	Gosr2	protein_coding	14.278	18.1669	1.27237	0.841145
11:103774149-103817957	ENSMUSG00000000125	Wnt3	protein_coding	0.117033	0.311167	2.6588	0.0626461
11:103821781-103954056	ENSMUSG00000034187	Nsf	protein_coding	22.2502	12.6671	0.569303	1.114e-05
11:103966738-103985337	ENSMUSG00000062421	Arf2	protein_coding	8.52511	7.71682	0.905187	0.130544
11:104231389-104332090	ENSMUSG00000018411	Mapt	protein_coding	5.59575	6.05694	1.08242	0.707469
11:104333228-104468861	ENSMUSG00000018412	Kansl1	protein_coding	17.6773	5.42223	0.306735	1.71364e-12
11:104502744-104550620	ENSMUSG00000020687	Cdc27	protein_coding	12.1816	6.18678	0.507879	2.77028e-05
11:104550662-104595753	ENSMUSG00000061086	Myl4	protein_coding	7.10946	9.08438	1.27779	0.00988311
11:104607999-104670476	ENSMUSG00000020689	Itgb3	protein_coding	0.858676	0.611838	0.712536	0.535352
11:105063591-105117537	ENSMUSG00000020690	Efcab3	protein_coding	0.1	0.1	1	0.803126
11:105126424-105140394	ENSMUSG00000020691	Mettl2	protein_coding	23.0113	14.1974	0.616973	0.00324906
11:105178806-105283959	ENSMUSG00000020694	Tlk2	protein_coding	28.47	17.0058	0.597325	5.94033e-07
11:105292642-105351139	ENSMUSG00000020695	Mrc2	protein_coding	0.48981	0.588283	1.20104	0.0544137
11:105589985-105929304	ENSMUSG00000053580	Tanc2	protein_coding	0.365042	0.30959	0.848092	0.203993
11:105933701-105953336	ENSMUSG00000019590	Cyb561	protein_coding	7.75171	6.96754	0.898839	0.320327
11:105967944-105989964	ENSMUSG00000020681	Ace	protein_coding	0.366194	0.403917	1.10302	0.556015
11:106008123-106034549	ENSMUSG00000001901	Kcnh6	protein_coding	0.460772	0.186048	0.403775	0.187249
11:106036871-106059324	ENSMUSG00000049354	Dcaf7	protein_coding	9.33448	6.58176	0.705101	0.0505529
11:106066060-106073612	ENSMUSG00000001983	Taco1	protein_coding	7.81184	5.91071	0.756634	0.650857
11:106084612-106155446	ENSMUSG00000020700	Map3k3	protein_coding	7.06503	1.11891	0.158373	2.53591e-10
11:106156255-106160860	ENSMUSG00000040699	Limd2	protein_coding	15.3591	18.0623	1.176	7.32335e-15
11:106163329-106202168	ENSMUSG00000069631	Strada	protein_coding	14.1796	11.2926	0.7964	0.431974
11:106197407-106216344	ENSMUSG00000078622	Ccdc47	protein_coding	33.4992	9.94618	0.296908	1.45318e-08
11:106216925-106249139	ENSMUSG00000020705	Ddx42	protein_coding	30.6773	23.1038	0.753122	0.0575118
11:106249141-106256079	ENSMUSG00000020706	Ftsj3	protein_coding	98.7374	88.0341	0.891599	0.672295
11:106256153-106263120	ENSMUSG00000020708	Psmc5	protein_coding	144.858	207.278	1.4309	4.2289e-16
11:106263178-106272972	ENSMUSG00000078619	Smarcd2	protein_coding	41.5536	22.5083	0.54167	0.000528646
11:106276671-106288745	ENSMUSG00000020712	Tcam1	protein_coding	0.493362	0.504359	1.02229	0.75513
11:106311340-106314762	ENSMUSG00000040592	Cd79b	protein_coding	3.6327	3.40602	0.9376	0.672525
11:106394649-106487852	ENSMUSG00000020715	Ern1	protein_coding	1.36914	0.536345	0.391739	0.0253265
11:106502146-106613423	ENSMUSG00000040548	Tex2	protein_coding	7.31458	3.44204	0.470572	1.4154e-05
11:106654216-106750628	ENSMUSG00000020717	Pecam1	protein_coding	44.4511	15.132	0.340419	7.55568e-33
11:106768252-106779537	ENSMUSG00000020718	Polg2	protein_coding	5.04587	5.70158	1.12995	0.459573
11:106780354-106789185	ENSMUSG00000020719	Ddx5	protein_coding	326.622	164.323	0.503098	2.03471e-13
11:106789251-106819930	ENSMUSG00000018372	Cep95	protein_coding	14.0977	14.3412	1.01727	0.0662104
11:106820065-106920715	ENSMUSG00000018363	Smurf2	protein_coding	7.48993	2.36096	0.315218	2.38556e-13
11:106988628-106999541	ENSMUSG00000018362	Kpna2	protein_coding	227.772	145.749	0.639889	2.68729e-09
11:107033080-107132127	ENSMUSG00000040481	Bptf	protein_coding	16.5907	19.1547	1.15454	0.000527322
11:107166662-107189381	ENSMUSG00000018433	Nol11	protein_coding	31.1053	30.7028	0.987062	6.54226e-10
11:107207891-107470699	ENSMUSG00000040430	Pitpnc1	protein_coding	8.95775	8.99396	1.00404	0.0351457
11:107479483-107504362	ENSMUSG00000020720	Psmd12	protein_coding	119.563	153.191	1.28126	2.04145e-12
11:107547929-107693826	ENSMUSG00000020721	Helz	protein_coding	13.0081	27.4028	2.1066	0.621969
11:107732356-107794557	ENSMUSG00000020723	Cacng4	protein_coding	0.628172	0.542148	0.863057	0.146203
11:107874604-107915055	ENSMUSG00000040373	Cacng5	protein_coding	0.180546	0.144276	0.799104	0.855492
11:107933386-108343928	ENSMUSG00000050965	Prkca	protein_coding	1.12378	1.13616	1.01102	0.691835
11:108425191-108860615	ENSMUSG00000020728	Cep112	protein_coding	1.48906	1.83808	1.23439	0.703537
11:108920348-108950783	ENSMUSG00000000142	Axin2	protein_coding	1.76586	1.85191	1.04873	0.524232
11:109225354-109298129	ENSMUSG00000020599	Rgs9	protein_coding	0.650385	0.106177	0.163253	0.0646941
11:109362830-109401369	ENSMUSG00000020611	Gna13	protein_coding	12.2433	10.5593	0.862455	0.00216691
11:109425945-109452813	ENSMUSG00000020610	Amz2	protein_coding	24.2402	18.8581	0.777968	0.647577
11:109450854-109473598	ENSMUSG00000041920	Slc16a6	protein_coding	3.5274	2.17498	0.616597	0.432
11:109473373-109573330	ENSMUSG00000020604	Arsg	protein_coding	1.16077	0.350645	0.302081	0.0120054
11:109573330-109611967	ENSMUSG00000041895	Wipi1	protein_coding	6.44076	3.80316	0.590484	0.0260339
11:109649404-109669656	ENSMUSG00000020612	Prkar1a	protein_coding	36.2623	29.869	0.823693	0.75637
11:109669748-109722279	ENSMUSG00000020614	Fam20a	protein_coding	0.1	0.145272	1.45272	0.325606
11:110269368-110337716	ENSMUSG00000018800	Abca5	protein_coding	0.213379	0.16704	0.782831	0.767929
11:110399121-110525522	ENSMUSG00000020623	Map2k6	protein_coding	7.13108	5.35149	0.750446	0.223425
11:110968032-111027968	ENSMUSG00000051497	Kcnj16	protein_coding	0.1	0.1	1	0.486095
11:11114222-11268931	ENSMUSG00000050830	Vwc2	protein_coding	0.1	0.275179	2.75179	0.0198832
11:113244852-113650079	ENSMUSG00000041654	Slc39a11	protein_coding	5.67861	2.71673	0.478416	0.00718021
11:113619341-113626028	ENSMUSG00000047904	Sstr2	protein_coding	0.114489	0.1	0.873446	0.589967
11:113649168-113667054	ENSMUSG00000018661	Cog1	protein_coding	11.7609	16.2605	1.38259	0.00831291
11:113661318-113684155	ENSMUSG00000041629	Fam104a	protein_coding	20.2794	26.1963	1.29177	4.47693e-07
11:113684411-113694647	ENSMUSG00000041623	D11Wsu47e	protein_coding	18.0866	13.6765	0.756163	0.55657
11:113698171-113710017	ENSMUSG00000018727	Cpsf4l	protein_coding	15.6555	13.7277	0.876855	0.638625
11:113726849-113751881	ENSMUSG00000041598	Cdc42ep4	protein_coding	16.2009	14.1077	0.870795	0.718931
11:113776373-114067046	ENSMUSG00000041592	Sdk2	protein_coding	0.150387	0.1	0.66495	0.438344
11:11462093-11515192	ENSMUSG00000020191	4930415F15Rik	protein_coding	0.1	2.26668	22.6668	8.17092e-06
11:114668523-114672331	ENSMUSG00000057322	Rpl38	protein_coding	1840.55	5020.88	2.72792	4.43816e-52
11:114675430-114720977	ENSMUSG00000034714	Ttyh2	protein_coding	4.7846	2.0133	0.420788	4.30861e-05
11:114727407-114757889	ENSMUSG00000034706	Dnaic2	protein_coding	2.04965	1.03625	0.505577	0.121807
11:114765387-114790739	ENSMUSG00000010021	Kif19a	protein_coding	0.810056	1.43101	1.76656	0.0408068
11:114791216-114795945	ENSMUSG00000000202	Btbd17	protein_coding	0.233067	0.180174	0.77306	0.729768
11:114851151-114872617	ENSMUSG00000051043	Gprc5c	protein_coding	1.89416	3.70784	1.95751	0.000121205
11:115091430-115162236	ENSMUSG00000020732	Rab37	protein_coding	0.789539	0.380034	0.481336	0.32133
11:115116213-115133992	ENSMUSG00000047798	Cd300lf	protein_coding	0.262767	0.160736	0.611704	0.511629
11:115163340-115181181	ENSMUSG00000020733	Slc9a3r1	protein_coding	41.0439	46.0052	1.12088	0.00144559
11:115182831-115187859	ENSMUSG00000015542	Nat9	protein_coding	12.2567	30.8148	2.51412	2.3043e-17
11:115187486-115247023	ENSMUSG00000045980	Tmem104	protein_coding	1.67851	1.58788	0.946006	0.402967
11:115249168-115267243	ENSMUSG00000020734	Grin2c	protein_coding	0.223416	0.130968	0.586206	0.397279
11:115268023-115277050	ENSMUSG00000018861	Fdxr	protein_coding	10.4659	15.8549	1.5149	6.62755e-05
11:115279621-115297663	ENSMUSG00000044788	Fads6	protein_coding	2.45113	0.992565	0.404942	0.00416954
11:115307162-115332303	ENSMUSG00000050201	Otop2	protein_coding	0.846797	0.1	0.118092	0.467989
11:115315191-115322041	ENSMUSG00000045288	Ush1g	protein_coding	0.109637	0.1	0.912102	0.520794
11:115347706-115367756	ENSMUSG00000034586	Hid1	protein_coding	1.67644	1.01056	0.602799	0.307162
11:115381915-115396132	ENSMUSG00000050910	Cdr2l	protein_coding	8.10985	4.90221	0.604476	0.0136073
11:115403751-115412674	ENSMUSG00000018858	Ict1	protein_coding	78.1615	146.852	1.87883	3.18623e-20
11:115415688-115419962	ENSMUSG00000034566	Atp5h	protein_coding	470.166	957.2	2.03588	9.79365e-42
11:115420127-115431274	ENSMUSG00000016940	Kctd2	protein_coding	16.0403	16.6248	1.03644	0.333213
11:115440544-115448270	ENSMUSG00000070332	Trim80	protein_coding	0.142833	0.144788	1.01369	0.485571
11:115475666-115490467	ENSMUSG00000057219	Armc7	protein_coding	1.98188	1.75927	0.88768	0.783034
11:115490419-115491862	ENSMUSG00000020736	Nt5c	protein_coding	45.8704	113.312	2.47027	3.01918e-27
11:115497352-115514387	ENSMUSG00000020737	Hn1	protein_coding	98.2566	159.576	1.62407	1.85617e-28
11:115523101-115536276	ENSMUSG00000020738	Sumo2	protein_coding	272.179	140.596	0.516557	6.79915e-08
11:115564433-115583985	ENSMUSG00000020739	Nup85	protein_coding	94.5529	173.718	1.83726	0.00226432
11:115584254-115604051	ENSMUSG00000020740	Gga3	protein_coding	15.5275	7.45028	0.479812	1.34213e-06
11:115603924-115608036	ENSMUSG00000046756	Mrps7	protein_coding	43.7348	54.334	1.24235	8.17122e-15
11:115607917-115612969	ENSMUSG00000020743	Mif4gd	protein_coding	43.7224	40.6968	0.930799	0.099391
11:115614177-115628295	ENSMUSG00000020744	Slc25a19	protein_coding	24.606	14.072	0.571892	0.183002
11:115644044-115708597	ENSMUSG00000059923	Grb2	protein_coding	31.0709	25.6676	0.826099	0.0759446
11:115765432-115799366	ENSMUSG00000020747	2310067B10Rik	protein_coding	8.33062	3.76878	0.452401	2.95481e-06
11:115799182-115813639	ENSMUSG00000034471	Caskin2	protein_coding	3.10959	2.91981	0.938969	0.522095
11:115814723-115823094	ENSMUSG00000020781	Tsen54	protein_coding	20.165	23.7063	1.17562	0.0176404
11:115824048-115855780	ENSMUSG00000020782	Llgl2	protein_coding	45.9999	147.897	3.21516	0.00616709
11:115858405-115892603	ENSMUSG00000034427	Myo15b	protein_coding	3.36638	2.07961	0.617759	0.00161962
11:115892594-115933477	ENSMUSG00000020752	Recql5	protein_coding	7.00889	8.86569	1.26492	0.403791
11:115912016-115913920	ENSMUSG00000075420	Smim6	protein_coding	0.1	0.421857	4.21856	0.296568
11:115933281-115966725	ENSMUSG00000020755	Sap30bp	protein_coding	28.6741	27.1378	0.94642	8.27492e-05
11:115974708-116008412	ENSMUSG00000020758	Itgb4	protein_coding	1.81831	1.49752	0.823578	0.374002
11:116008456-116012719	ENSMUSG00000020766	Galk1	protein_coding	60.5623	117.551	1.94099	7.17729e-36
11:116021911-116027962	ENSMUSG00000016559	H3f3b	protein_coding	224.153	317.796	1.41776	1.46536e-21
11:116030321-116061214	ENSMUSG00000020770	Unk	protein_coding	9.31239	6.32128	0.678804	0.20738
11:116062094-116077961	ENSMUSG00000057948	Unc13d	protein_coding	3.50384	3.18642	0.909408	0.947709
11:116078572-116086995	ENSMUSG00000034341	Wbp2	protein_coding	67.4988	58.411	0.865364	0.463485
11:116105751-116127210	ENSMUSG00000020773	Trim47	protein_coding	6.00453	6.36414	1.05989	0.00815395
11:116121845-116131128	ENSMUSG00000054517	Trim65	protein_coding	0.365391	0.267836	0.733011	0.582836
11:116131816-116138868	ENSMUSG00000020775	Mrpl38	protein_coding	60.8109	75.5661	1.24264	1.6597e-07
11:116142284-116168166	ENSMUSG00000020776	Fbf1	protein_coding	7.43747	5.44987	0.73276	0.303342
11:116171887-116199045	ENSMUSG00000020777	Acox1	protein_coding	5.08492	4.42312	0.869849	0.65194
11:116198854-116215318	ENSMUSG00000020778	Ten1	protein_coding	24.687	36.4492	1.47645	0.00455588
11:116220558-116238077	ENSMUSG00000034282	Evpl	protein_coding	0.924412	0.99704	1.07857	0.472098
11:116245165-116274217	ENSMUSG00000020780	Srp68	protein_coding	59.1934	58.245	0.98398	0.8894
11:116280938-116283938	ENSMUSG00000020793	Galr2	protein_coding	0.246621	0.476969	1.93401	0.0438119
11:116288000-116307233	ENSMUSG00000020792	Exoc7	protein_coding	12.0175	23.0529	1.91828	0.0260156
11:116330703-116335399	ENSMUSG00000034227	Foxj1	protein_coding	0.792019	1.98186	2.50229	0.00113745
11:116336352-116413032	ENSMUSG00000052949	Rnf157	protein_coding	4.00781	5.09846	1.27213	0.567632
11:116434093-116439077	ENSMUSG00000050628	Ubald2	protein_coding	115.617	96.1717	0.831816	0.987265
11:116441324-116455237	ENSMUSG00000070331	Qrich2	protein_coding	0.510263	0.392166	0.768558	0.804372
11:116470844-116494202	ENSMUSG00000015869	Prpsap1	protein_coding	43.6638	67.2034	1.53911	1.09115e-16
11:116530924-116536674	ENSMUSG00000061878	Sphk1	protein_coding	0.235184	1.12119	4.76727	0.00064332
11:116537739-116581447	ENSMUSG00000020802	Ube2o	protein_coding	14.4219	8.99355	0.623604	6.50076e-09
11:116598164-116627019	ENSMUSG00000020806	Rhbdf2	protein_coding	6.98737	6.62302	0.947856	0.987547
11:116645594-116654313	ENSMUSG00000020810	Cygb	protein_coding	0.1	0.174323	1.74324	0.309015
11:116653533-116668389	ENSMUSG00000075410	Gm11744	protein_coding	1.3563	2.23544	1.6482	0.13689
11:116671659-116675799	ENSMUSG00000020812	1810032O08Rik	protein_coding	22.7372	43.6107	1.91803	0.213293
11:116675302-116694868	ENSMUSG00000057286	St6galnac2	protein_coding	3.98597	1.65701	0.415709	0.0104023
11:116803061-116828046	ENSMUSG00000020814	Mxra7	protein_coding	5.85563	7.49104	1.27929	0.00415913
11:116837431-116843449	ENSMUSG00000056962	Jmjd6	protein_coding	47.7614	92.7329	1.94159	3.31584e-17
11:116843277-116854263	ENSMUSG00000090266	Mettl23	protein_coding	17.1972	22.861	1.32935	0.000721578
11:116849900-116853094	ENSMUSG00000034120	Srsf2	protein_coding	274.647	465.204	1.69382	2.38121e-11
11:11685002-11772926	ENSMUSG00000018654	Ikzf1	protein_coding	0.121698	0.152751	1.25516	0.494452
11:116852439-116875635	ENSMUSG00000020818	Mfsd11	protein_coding	4.67581	4.55769	0.97474	0.119386
11:116918862-116986948	ENSMUSG00000043857	Mgat5b	protein_coding	4.99222	4.05797	0.812859	0.528877
11:117115167-117159268	ENSMUSG00000020823	Sec14l1	protein_coding	20.1983	20.3993	1.00995	0.0319166
11:117199660-117362325	ENSMUSG00000059248	2017-09-09	protein_coding	54.086	48.9091	0.904284	0.374352
11:117654288-117763439	ENSMUSG00000025571	Tnrc6c	protein_coding	6.71397	3.42621	0.510311	0.00100503
11:117765987-117782198	ENSMUSG00000025572	Tmc6	protein_coding	10.0548	23.2968	2.31699	0.449148
11:117782075-117793110	ENSMUSG00000050106	Tmc8	protein_coding	2.31231	1.81805	0.786248	0.701389
11:117809667-117814283	ENSMUSG00000048277	Syngr2	protein_coding	37.5074	58.6469	1.56361	2.0958e-10
11:117809667-117839904	ENSMUSG00000093485	Gm20708	protein_coding	0.789761	1.01133	1.28055	#N/A
11:117815525-117826092	ENSMUSG00000025574	Tk1	protein_coding	61.9419	90.6337	1.4632	3.14423e-12
11:117825923-117839908	ENSMUSG00000017718	Afmid	protein_coding	2.3219	1.51104	0.650777	0.811928
11:117849250-117855743	ENSMUSG00000017716	Birc5	protein_coding	174.326	315.151	1.80783	2.53716e-24
11:117860751-117865543	ENSMUSG00000070330	Tmem235	protein_coding	0.145479	0.168706	1.15966	0.981428
11:117867951-117873481	ENSMUSG00000017713	Tha1	protein_coding	0.730213	0.772771	1.05828	0.698443
11:11787430-11808962	ENSMUSG00000035455	Fignl1	protein_coding	39.2492	27.1946	0.692872	0.0302421
11:117966078-117970047	ENSMUSG00000053113	Socs3	protein_coding	50.491	42.1842	0.835481	0.863092
11:117986291-118024011	ENSMUSG00000017715	Pgs1	protein_coding	13.6953	23.4534	1.71251	0.255027
11:118021722-118129219	ENSMUSG00000033987	Dnah17	protein_coding	0.561098	0.448153	0.798706	0.0284282
11:118132018-118248592	ENSMUSG00000017132	Cyth1	protein_coding	1.45436	1.26151	0.867401	0.757389
11:11814100-11898144	ENSMUSG00000020182	Ddc	protein_coding	9.2781	28.5337	3.07538	4.8763e-18
11:118259650-118290244	ENSMUSG00000033909	Usp36	protein_coding	9.56336	9.35341	0.978046	0.022361
11:118301068-118355740	ENSMUSG00000017466	Timp2	protein_coding	4.79648	21.8744	4.56051	1.22222e-19
11:118332359-118342500	ENSMUSG00000076433	BC100451	protein_coding	0.1	0.288789	2.88789	0.0992319
11:118392750-118402092	ENSMUSG00000033880	Lgals3bp	protein_coding	0.147008	0.297397	2.023	0.94108
11:118406288-118419086	ENSMUSG00000025575	Cant1	protein_coding	9.28672	9.82293	1.05774	0.136922
11:118428202-118449963	ENSMUSG00000017446	C1qtnf1	protein_coding	0.135067	0.103859	0.768945	0.881294
11:118476828-118489209	ENSMUSG00000033857	Engase	protein_coding	3.38079	4.99523	1.47753	0.0446725
11:118489761-118911597	ENSMUSG00000025576	Rbfox3	protein_coding	0.605546	0.575006	0.949566	0.953915
11:119022961-119031270	ENSMUSG00000025577	Cbx2	protein_coding	6.82566	4.95965	0.726618	0.27268
11:119036304-119040969	ENSMUSG00000025578	Cbx8	protein_coding	0.444947	0.59473	1.33663	0.115561
11:119077572-119086221	ENSMUSG00000039989	Cbx4	protein_coding	0.44018	0.177536	0.403325	0.961163
11:119143044-119228499	ENSMUSG00000039976	Tbc1d16	protein_coding	3.76613	1.89135	0.502201	0.00184305
11:119228571-119265236	ENSMUSG00000039963	Ccdc40	protein_coding	7.04986	8.83901	1.25378	0.0288472
11:119267886-119285454	ENSMUSG00000025579	Gaa	protein_coding	18.202	18.5799	1.02076	0.184419
11:119288362-119300089	ENSMUSG00000025580	Eif4a3	protein_coding	110.933	332.545	2.99772	2.22245e-34
11:11930507-12038683	ENSMUSG00000020176	Grb10	protein_coding	23.3286	33.7242	1.44562	1.73029e-10
11:119307767-119345375	ENSMUSG00000013483	Card14	protein_coding	0.104168	0.1	0.959989	0.193979
11:119343424-119355536	ENSMUSG00000005043	Sgsh	protein_coding	0.563183	0.410414	0.728739	0.729356
11:119355556-119381079	ENSMUSG00000039908	Slc26a11	protein_coding	1.88026	1.00246	0.533151	0.38765
11:119393099-119487418	ENSMUSG00000070327	Rnf213	protein_coding	12.5384	5.23465	0.417487	6.78324e-21
11:119491346-119511437	ENSMUSG00000039850	Endov	protein_coding	5.25103	6.37711	1.21445	0.767059
11:119538718-119547753	ENSMUSG00000025582	Nptx1	protein_coding	0.137224	0.1	0.728733	0.528828
11:119602904-119899576	ENSMUSG00000025583	Rptor	protein_coding	6.47304	4.41584	0.682189	0.0221369
11:119913440-119919548	ENSMUSG00000025371	Chmp6	protein_coding	14.3472	18.7311	1.30556	0.00063754
11:119942762-120006782	ENSMUSG00000025372	Baiap2	protein_coding	5.63911	8.46341	1.50084	3.9769e-05
11:120007312-120047167	ENSMUSG00000025375	Aatk	protein_coding	0.442922	0.235286	0.531212	0.33044
11:120064429-120086827	ENSMUSG00000039781	Cep131	protein_coding	12.3736	30.391	2.45612	0.71949
11:120090530-120098731	ENSMUSG00000025377	Enthd2	protein_coding	8.10951	7.02006	0.865659	0.627764
11:120098927-120100705	ENSMUSG00000078572	1810043H04Rik	protein_coding	16.7005	29.475	1.76492	0.000859666
11:120103959-120151346	ENSMUSG00000061306	Slc38a10	protein_coding	30.3518	20.5301	0.676404	0.425959
11:120232946-120292296	ENSMUSG00000039741	Bahcc1	protein_coding	11.176	7.15484	0.640197	2.01208e-08
11:120345689-120348542	ENSMUSG00000062825	Actg1	protein_coding	348.601	546.136	1.56665	9.75015e-30
11:120348677-120351190	ENSMUSG00000043644	0610009L18Rik	protein_coding	0.245639	1.0737	4.37106	0.0531559
11:120361533-120368168	ENSMUSG00000025380	Fscn2	protein_coding	0.185574	0.960712	5.17697	0.248639
11:120369054-120378764	ENSMUSG00000025384	2310003H01Rik	protein_coding	7.06367	9.32302	1.31985	0.0112256
11:120380369-120437708	ENSMUSG00000039703	Nploc4	protein_coding	16.4219	15.0438	0.916082	0.761535
11:120447604-120453500	ENSMUSG00000025386	Pde6g	protein_coding	0.157221	0.313077	1.99132	0.991263
11:120456605-120458068	ENSMUSG00000039670	Oxld1	protein_coding	4.42758	6.10412	1.37866	0.0975628
11:120458114-120464358	ENSMUSG00000049957	Ccdc137	protein_coding	5.20881	4.43391	0.851234	0.964921
11:120464865-120467607	ENSMUSG00000057594	Arl16	protein_coding	5.46519	8.15086	1.49141	0.0249583
11:120467634-120483984	ENSMUSG00000025793	Hgs	protein_coding	13.3335	10.4954	0.787148	0.572031
11:120484612-120489065	ENSMUSG00000039640	Mrpl12	protein_coding	92.2416	211.688	2.29493	8.59466e-15
11:120491839-120499187	ENSMUSG00000025792	Slc25a10	protein_coding	3.92804	6.28242	1.59938	0.00186205
11:120530698-120538986	ENSMUSG00000025127	Gcgr	protein_coding	0.155908	0.386331	2.47795	0.182354
11:120542887-120549727	ENSMUSG00000061111	Fam195b	protein_coding	31.1707	62.434	2.00297	9.37749e-20
11:120560297-120573253	ENSMUSG00000025130	P4hb	protein_coding	159.545	260.557	1.63313	1.41861e-19
11:120578103-120581624	ENSMUSG00000025132	Arhgdia	protein_coding	142.209	217.435	1.52898	6.2151e-19
11:120592120-120598365	ENSMUSG00000025134	Alyref	protein_coding	107.191	155.57	1.45133	0.000272142
11:120598420-120608198	ENSMUSG00000025135	Anapc11	protein_coding	70.6051	168.642	2.38852	4.17107e-35
11:120608476-120609093	ENSMUSG00000044034	Npb	protein_coding	0.426177	2.19638	5.15366	0.0183192
11:120610086-120617936	ENSMUSG00000025137	Pcyt2	protein_coding	43.474	35.864	0.824953	0.249893
11:120618371-120625240	ENSMUSG00000025138	Sirt7	protein_coding	7.12882	8.36003	1.17271	0.0380385
11:120625116-120633600	ENSMUSG00000051510	Mafg	protein_coding	14.7005	9.17103	0.62386	0.0207632
11:120635711-120643769	ENSMUSG00000025140	Pycr1	protein_coding	45.6977	18.6296	0.40767	1.01365e-13
11:120646030-120648158	ENSMUSG00000025141	Myadml2	protein_coding	0.276163	0.1	0.362105	0.936411
11:120653787-120661175	ENSMUSG00000042988	Notum	protein_coding	2.9803	4.96615	1.66632	0.0105688
11:120672972-120709447	ENSMUSG00000025142	Aspscr1	protein_coding	57.6313	104.248	1.80888	0.0194245
11:120710941-120713738	ENSMUSG00000025144	Stra13	protein_coding	69.3788	135.337	1.9507	1.3053e-13
11:120713924-120721128	ENSMUSG00000025145	Lrrc45	protein_coding	9.26046	9.09483	0.982115	0.777958
11:120721469-120723969	ENSMUSG00000018012	Rac3	protein_coding	9.81669	12.4112	1.2643	0.0460034
11:120725398-120727281	ENSMUSG00000039450	Dcxr	protein_coding	16.6036	54.1459	3.26108	2.57769e-34
11:120762793-120764419	ENSMUSG00000078249	Hmga1-rs1	protein_coding	49.0753	35.9141	0.731815	0.206328
11:120780745-120784207	ENSMUSG00000025158	Rfng	protein_coding	9.91208	11.9669	1.2073	0.0104107
11:120784271-120789102	ENSMUSG00000025156	Gps1	protein_coding	62.0258	41.5055	0.669164	0.017955
11:120789200-120796403	ENSMUSG00000025155	Dus1l	protein_coding	50.4918	115.212	2.28179	1.6894e-12
11:120805939-120824178	ENSMUSG00000025153	Fasn	protein_coding	111.817	94.8677	0.848415	0.145465
11:120826528-120932872	ENSMUSG00000048445	Ccdc57	protein_coding	2.11543	1.26412	0.597572	0.249877
11:120948479-120960868	ENSMUSG00000025161	Slc16a3	protein_coding	34.9848	33.8032	0.966225	0.00819055
11:120961748-120991330	ENSMUSG00000025162	Csnk1d	protein_coding	23.9438	20.8459	0.870618	0.962307
11:121036746-121039418	ENSMUSG00000025163	Cd7	protein_coding	0.555549	0.1	0.180002	0.512364
11:121116214-121118677	ENSMUSG00000039337	Tex19.2	protein_coding	0.582992	0.609622	1.04568	0.658569
11:121146142-121148319	ENSMUSG00000039329	Tex19.1	protein_coding	23.9275	21.2987	0.890137	0.348351
11:121177590-121204711	ENSMUSG00000025169	Ogfod3	protein_coding	5.0636	7.1994	1.4218	0.0141379
11:121204432-121222655	ENSMUSG00000039307	Hexdc	protein_coding	3.21746	2.84205	0.883319	0.0735285
11:121222587-121229322	ENSMUSG00000039294	BC017643	protein_coding	6.91846	6.78791	0.981131	0.757491
11:121237252-121255856	ENSMUSG00000000056	Narf	protein_coding	3.9807	2.03688	0.511688	0.00271204
11:121259989-121309896	ENSMUSG00000039275	Foxk2	protein_coding	14.851	8.49851	0.572252	0.000971867
11:121327223-121354445	ENSMUSG00000025173	Wdr45b	protein_coding	37.3616	19.6424	0.525736	1.22934e-06
11:121421400-121431288	ENSMUSG00000039253	Fn3krp	protein_coding	4.1162	2.23551	0.5431	0.0451372
11:121434912-121450491	ENSMUSG00000025175	Fn3k	protein_coding	0.397514	0.408813	1.02843	0.784477
11:121451948-121617164	ENSMUSG00000039230	Tbcd	protein_coding	22.929	25.0623	1.09304	7.79515e-05
11:121510977-121519333	ENSMUSG00000039238	Zfp750	protein_coding	0.865001	0.928926	1.0739	0.487994
11:121616196-121673153	ENSMUSG00000046605	B3gntl1	protein_coding	6.54064	3.24976	0.496856	5.39813e-05
11:121701543-121716306	ENSMUSG00000039208	Metrnl	protein_coding	0.122407	0.679695	5.55277	0.0465069
11:12236607-12464960	ENSMUSG00000020173	Cobl	protein_coding	25.826	40.7933	1.57955	0.420279
11:16500529-16508484	ENSMUSG00000078974	Sec61g	protein_coding	104.296	483.161	4.63259	8.16169e-97
11:16752202-16918158	ENSMUSG00000020122	Egfr	protein_coding	0.333674	0.842838	2.52593	0.0759294
11:16951374-16954772	ENSMUSG00000044966	Fbxo48	protein_coding	0.985599	0.109522	0.111122	0.020919
11:17051585-17079371	ENSMUSG00000044629	Cnrip1	protein_coding	0.1	0.1	1	0.713533
11:17159262-17200375	ENSMUSG00000033953	Ppp3r1	protein_coding	17.6912	23.3582	1.32033	1.19998e-12
11:17182106-17233796	ENSMUSG00000078970	Wdr92	protein_coding	19.2117	15.1483	0.788491	0.233723
11:17203197-17211568	ENSMUSG00000020116	Pno1	protein_coding	51.2818	65.3696	1.27472	2.63195e-09
11:17257578-17269176	ENSMUSG00000000581	C1d	protein_coding	14.5232	16.0545	1.10544	5.91797e-12
11:17938755-17953875	ENSMUSG00000016984	Etaa1	protein_coding	12.4893	8.65343	0.692867	0.0548601
11:18879816-19018985	ENSMUSG00000020160	Meis1	protein_coding	0.45344	1.20847	2.66512	0.142943
11:19924374-20024026	ENSMUSG00000045671	Spred2	protein_coding	12.8028	10.4084	0.812976	0.932537
11:20062303-20112913	ENSMUSG00000020152	Actr2	protein_coding	62.1363	64.9424	1.04516	0.00768849
11:20201431-20226856	ENSMUSG00000020149	Rab1	protein_coding	96.6239	116.435	1.20503	1.15698e-07
11:20227036-20249429	ENSMUSG00000044066	Cep68	protein_coding	15.9797	13.0563	0.817052	0.966182
11:20302179-20332713	ENSMUSG00000020142	Slc1a4	protein_coding	11.574	7.77998	0.672195	0.0337967
11:20543252-20653021	ENSMUSG00000049800	Sertad2	protein_coding	3.23724	2.47481	0.764483	0.964995
11:20685083-20741589	ENSMUSG00000049659	Aftph	protein_coding	14.7086	15.7502	1.07082	0.176013
11:20823575-20831056	ENSMUSG00000042363	Lgalsl	protein_coding	7.09262	5.42427	0.764775	0.526785
11:21091290-21150323	ENSMUSG00000020134	Peli1	protein_coding	6.32925	4.82979	0.76309	0.536308
11:21239280-21321136	ENSMUSG00000020128	Vps54	protein_coding	29.0459	23.7006	0.815972	0.826697
11:21321137-21371201	ENSMUSG00000001891	Ugp2	protein_coding	17.1253	26.9573	1.57413	6.15582e-09
11:21556786-21572367	ENSMUSG00000020321	Mdh1	protein_coding	128.839	81.6838	0.633997	0.000110641
11:21572234-21898989	ENSMUSG00000020319	Wdpcp	protein_coding	0.620385	0.391993	0.631854	0.407591
11:21994763-22002897	ENSMUSG00000005917	Otx1	protein_coding	0.273446	0.1	0.365703	0.375665
11:22005827-22342292	ENSMUSG00000042302	Ehbp1	protein_coding	4.22682	1.68525	0.398705	1.64069e-06
11:22512087-22519234	ENSMUSG00000049904	Tmem17	protein_coding	2.01537	2.12358	1.05369	0.630021
11:22834743-22982090	ENSMUSG00000098650	Gm28048	protein_coding	8.39069	6.20241	0.739201	#N/A
11:22834746-22860961	ENSMUSG00000051650	B3gnt2	protein_coding	11.2973	0.140271	0.0124163	0.294762
11:22896135-22982382	ENSMUSG00000051355	Commd1	protein_coding	172.844	275.584	1.59441	8.21224e-14
11:22973214-22976496	ENSMUSG00000044068	Zrsr1	protein_coding	4.12727	2.23856	0.542383	0.149075
11:22990518-23003780	ENSMUSG00000007739	Cct4	protein_coding	334.242	319.586	0.95615	0.00690573
11:23007530-23030788	ENSMUSG00000049811	Fam161a	protein_coding	2.43316	4.40721	1.81131	0.126885
11:23256040-23298249	ENSMUSG00000020290	Xpo1	protein_coding	83.6446	50.983	0.60952	0.00322043
11:23306894-23490560	ENSMUSG00000056342	Usp34	protein_coding	20.4559	7.06471	0.345364	0.0021465
11:23487881-23498030	ENSMUSG00000020288	Ahsa2	protein_coding	24.9804	18.8382	0.754123	0.404626
11:23516202-23521155	ENSMUSG00000020286	1700093K21Rik	protein_coding	0.1	0.35616	3.5616	0.254505
11:23564960-23633639	ENSMUSG00000042208	0610010F05Rik	protein_coding	3.48055	1.40951	0.404966	0.000744116
11:23646478-23665959	ENSMUSG00000020283	Pex13	protein_coding	8.01295	8.50052	1.06085	0.018457
11:23665673-23732876	ENSMUSG00000020280	Pus10	protein_coding	14.2791	7.95076	0.556811	0.110114
11:23736846-23770970	ENSMUSG00000020275	Rel	protein_coding	0.375411	0.102112	0.272	0.0278431
11:23862645-23895253	ENSMUSG00000020273	Papolg	protein_coding	8.15949	2.63189	0.322555	1.04309e-10
11:24078055-24174123	ENSMUSG00000000861	Bcl11a	protein_coding	0.165957	0.160139	0.964949	0.853502
11:26386134-26471876	ENSMUSG00000004018	Fancl	protein_coding	20.9052	14.8443	0.710073	0.170877
11:26471321-26593999	ENSMUSG00000064090	Vrk2	protein_coding	7.36977	4.61367	0.626026	0.00284011
11:28385684-28584324	ENSMUSG00000032878	Ccdc85a	protein_coding	0.341715	0.160832	0.470663	0.25248
11:28853203-28926743	ENSMUSG00000020467	Efemp1	protein_coding	0.21654	0.238437	1.10112	0.952429
11:29130743-29161828	ENSMUSG00000020464	Pnpt1	protein_coding	23.8787	11.0531	0.462886	9.51372e-09
11:29172889-29220797	ENSMUSG00000020463	Smek2	protein_coding	10.6873	6.13567	0.574111	4.64119e-05
11:29221531-29247409	ENSMUSG00000020462	Cfap36	protein_coding	19.4234	18.1964	0.936831	0.228281
11:29373657-29510808	ENSMUSG00000032740	Ccdc88a	protein_coding	3.95669	0.905339	0.228812	8.3166e-12
11:29511756-29515033	ENSMUSG00000032673	Prorsd1	protein_coding	7.24703	15.9953	2.20715	4.5875e-07
11:29526407-29545279	ENSMUSG00000020459	Mtif2	protein_coding	17.5779	11.8624	0.674849	0.31606
11:29545845-29548109	ENSMUSG00000020460	Rps27a	protein_coding	1984.1	3694.79	1.8622	6.52758e-26
11:29692946-29744331	ENSMUSG00000020458	Rtn4	protein_coding	62.9243	54.4851	0.865882	5.58284e-12
11:29743047-30026033	ENSMUSG00000044072	Eml6	protein_coding	0.206801	0.1	0.483557	0.158992
11:30099394-30268175	ENSMUSG00000020315	Sptbn1	protein_coding	20.0586	22.18	1.10576	4.84307e-09
11:30505990-30649587	ENSMUSG00000060923	Acyp2	protein_coding	0.740178	2.6542	3.58589	0.00500952
11:30771725-30880361	ENSMUSG00000040850	Psme4	protein_coding	27.7227	22.1989	0.800748	0.0121851
11:30885357-30893729	ENSMUSG00000043999	Gpr75	protein_coding	0.205237	0.128111	0.624208	0.629188
11:30930773-30954335	ENSMUSG00000020311	Erlec1	protein_coding	9.10164	5.22718	0.574312	0.72202
11:30954394-31102704	ENSMUSG00000020305	Asb3	protein_coding	2.77169	1.56523	0.56472	0.106223
11:30976706-30986350	ENSMUSG00000020309	Chac2	protein_coding	3.76756	4.4668	1.18559	0.276532
11:3131849-3193463	ENSMUSG00000023764	Sfi1	protein_coding	1.9405	3.22997	1.6645	0.00171354
11:31357306-31370074	ENSMUSG00000020303	Stc2	protein_coding	2.9469	1.87898	0.637612	0.149191
11:31665180-31671885	ENSMUSG00000044502	Bod1	protein_coding	35.3814	39.1793	1.10734	0.00340533
11:31872210-31935634	ENSMUSG00000020300	Cpeb4	protein_coding	0.40673	0.384537	0.945434	0.940242
11:3187359-3266415	ENSMUSG00000020457	Drg1	protein_coding	105.215	164.561	1.56405	2.38285e-09
11:32000462-32059202	ENSMUSG00000020297	Nsg2	protein_coding	0.101513	0.101661	1.00145	0.99592
11:3202391-3244588	ENSMUSG00000020454	Eif4enif1	protein_coding	38.2552	20.6752	0.540454	4.42928e-11
11:32205414-32208984	ENSMUSG00000040767	Snrnp25	protein_coding	45.3841	58.8334	1.29634	1.50094e-05
11:32209584-32222300	ENSMUSG00000020282	Rhbdf1	protein_coding	6.15443	9.85769	1.60172	0.000956744
11:32225627-32267707	ENSMUSG00000020289	Nprl3	protein_coding	11.0629	11.3189	1.02314	0.862278
11:32226504-32232700	ENSMUSG00000020287	Mpg	protein_coding	12.4988	14.0291	1.12244	0.226578
11:32283510-32284465	ENSMUSG00000069919	Hba-a1	protein_coding	0.112843	0.218836	1.9393	0.339952
11:32286964-32287784	ENSMUSG00000073063	Hbq1b	protein_coding	0.102646	0.456415	4.4465	0.288939
11:32296488-32297298	ENSMUSG00000069917	Hba-a2	protein_coding	0.1	0.371941	3.71941	0.464989
11:32300068-32300873	ENSMUSG00000020295	Hbq1a	protein_coding	0.581235	0.949282	1.63322	0.462769
11:32347819-32428173	ENSMUSG00000040711	Sh3pxd2b	protein_coding	0.785745	0.922852	1.17449	0.200553
11:32455369-32516687	ENSMUSG00000044949	Ubtd2	protein_coding	4.2419	1.25216	0.295188	0.00174932
11:32522750-32532081	ENSMUSG00000044056	Efcab9	protein_coding	0.1	0.158356	1.58356	0.561446
11:32533304-32624587	ENSMUSG00000020272	Stk10	protein_coding	3.31419	1.54462	0.466064	0.00375795
11:32642723-32746816	ENSMUSG00000020271	Fbxw11	protein_coding	12.2103	6.80065	0.556962	0.000185523
11:3288873-3309083	ENSMUSG00000020453	Patz1	protein_coding	21.3387	22.2309	1.04181	0.581597
11:33117429-33147400	ENSMUSG00000057967	Fgf18	protein_coding	0.299364	0.345926	1.15554	0.130965
11:33152286-33163206	ENSMUSG00000057113	Npm1	protein_coding	3669.3	2589.82	0.705806	0.197363
11:33200751-33203589	ENSMUSG00000040610	Tlx3	protein_coding	0.183022	0.508118	2.77627	0.0352923
11:33211794-33513746	ENSMUSG00000040594	Ranbp17	protein_coding	9.11679	5.95061	0.652709	0.00777444
11:3330400-3342971	ENSMUSG00000034614	Pik3ip1	protein_coding	4.30809	1.53205	0.355622	0.127914
11:3344255-3409189	ENSMUSG00000020451	Limk2	protein_coding	32.6918	31.3147	0.957875	0.0071264
11:33550780-33578959	ENSMUSG00000020159	Gabrp	protein_coding	0.514587	0.1	0.19433	6.66922e-06
11:3415981-3452363	ENSMUSG00000020448	Rnf185	protein_coding	10.3905	8.49144	0.817227	0.842609
11:34809189-34833641	ENSMUSG00000069910	Spdl1	protein_coding	21.0583	13.0202	0.618293	0.00271912
11:3488283-3499350	ENSMUSG00000034579	Pla2g3	protein_coding	0.1	0.1	1	0.937039
11:35121223-35708507	ENSMUSG00000056427	Slit3	protein_coding	0.173941	0.184619	1.06139	0.625475
11:3514683-3517351	ENSMUSG00000075702	Selm	protein_coding	23.4812	86.6734	3.69117	7.47019e-35
11:3517522-3540612	ENSMUSG00000020439	Smtn	protein_coding	13.6403	20.3099	1.48896	2.87115e-10
11:35769483-35791285	ENSMUSG00000018846	Pank3	protein_coding	4.23105	1.28068	0.302685	1.07378e-09
11:35797381-35798884	ENSMUSG00000051062	Fbll1	protein_coding	0.1	0.1	1	1
11:35808380-35834506	ENSMUSG00000018848	Rars	protein_coding	119.047	98.0387	0.823525	0.74369
11:35838399-35980527	ENSMUSG00000018849	Wwc1	protein_coding	13.6334	7.64598	0.560825	0.00188793
11:3649493-3690477	ENSMUSG00000034543	Morc2a	protein_coding	16.4666	9.57021	0.581189	5.08602e-05
11:3703730-3863903	ENSMUSG00000020435	Osbp2	protein_coding	0.319016	0.1	0.313464	0.316989
11:3886087-3895098	ENSMUSG00000020434	4921536K21Rik	protein_coding	0.130678	0.1	0.765243	0.729915
11:3895239-3901296	ENSMUSG00000047205	Dusp18	protein_coding	0.538281	0.982543	1.82534	0.00279857
11:3907020-3914664	ENSMUSG00000048807	Slc35e4	protein_coding	0.796943	2.35983	2.9611	4.88399e-07
11:3917191-3932159	ENSMUSG00000020432	Tcn2	protein_coding	15.3933	14.8941	0.967573	0.24256
11:3963974-3980004	ENSMUSG00000020430	Pes1	protein_coding	93.6158	75.6664	0.808266	0.201641
11:3983635-3999326	ENSMUSG00000049721	Gal3st1	protein_coding	0.467523	0.46788	1.00076	0.789522
11:4031461-4048024	ENSMUSG00000019368	Sec14l4	protein_coding	1.46232	0.678157	0.463754	0.023043
11:40679313-40695203	ENSMUSG00000042032	Mat2b	protein_coding	36.6696	15.9819	0.435835	8.11218e-12
11:40701394-40733422	ENSMUSG00000020330	Hmmr	protein_coding	48.4534	19.1683	0.395603	1.38506e-24
11:40733666-40740046	ENSMUSG00000020328	Nudcd2	protein_coding	135.97	118.942	0.87477	2.07494e-09
11:40748551-40755311	ENSMUSG00000020326	Ccng1	protein_coding	44.3422	50.0614	1.12898	1.08071e-06
11:4091479-4095445	ENSMUSG00000004748	Mtfp1	protein_coding	10.5133	15.6624	1.48977	7.60334e-05
11:4097038-4123415	ENSMUSG00000003585	Sec14l2	protein_coding	5.41031	2.7894	0.515571	0.18951
11:4135201-4141172	ENSMUSG00000003581	Rnf215	protein_coding	4.57988	5.54421	1.21056	0.339814
11:4141122-4160293	ENSMUSG00000051427	Ccdc157	protein_coding	1.10087	0.953668	0.866286	0.280835
11:4160349-4182541	ENSMUSG00000002129	Sf3a1	protein_coding	27.7916	18.6276	0.67026	0.0095152
11:4186788-4215505	ENSMUSG00000034412	Tbc1d10a	protein_coding	12.458	11.6201	0.932746	0.312034
11:4218224-4222409	ENSMUSG00000020424	Gatsl3	protein_coding	16.9265	20.1796	1.19219	0.00154618
11:4236419-4241026	ENSMUSG00000058755	Osm	protein_coding	0.203659	0.200822	0.98607	0.709036
11:4257556-4272514	ENSMUSG00000034394	Lif	protein_coding	0.932563	1.01047	1.08354	0.328263
11:43420249-43426251	ENSMUSG00000020415	Pttg1	protein_coding	170.821	238.253	1.39476	4.47504e-10
11:43433743-43447981	ENSMUSG00000020409	Slu7	protein_coding	22.4	11.1942	0.49974	0.00106722
11:4345813-4441105	ENSMUSG00000020419	Hormad2	protein_coding	2.92405	4.72299	1.61522	0.253278
11:43528783-43586997	ENSMUSG00000044707	Ccnjl	protein_coding	2.15276	1.66026	0.771222	0.971777
11:43587039-43589048	ENSMUSG00000045877	4933415A04Rik	protein_coding	0.491605	0.724795	1.47434	0.310738
11:43596048-43601540	ENSMUSG00000020405	Fabp6	protein_coding	0.1	0.47338	4.73379	0.0914294
11:43681997-43721491	ENSMUSG00000044950	Pwwp2a	protein_coding	22.279	10.0898	0.452884	1.99641e-07
11:43729511-43748008	ENSMUSG00000041278	Ttc1	protein_coding	38.2405	32.9574	0.861847	0.765473
11:44454570-44470498	ENSMUSG00000041231	Ublcp1	protein_coding	24.859	17.91	0.720467	0.00152969
11:44518963-44565520	ENSMUSG00000019189	Rnf145	protein_coding	16.2158	10.3279	0.636905	0.00562693
11:44617316-45008091	ENSMUSG00000057098	Ebf1	protein_coding	0.605865	0.53918	0.889934	0.955698
11:4480867-4594863	ENSMUSG00000034354	Mtmr3	protein_coding	9.45683	3.77577	0.399264	1.12602e-12
11:45852050-45910625	ENSMUSG00000006169	Clint1	protein_coding	18.5598	11.8147	0.636572	0.000315197
11:45928268-45944935	ENSMUSG00000044847	Lsm11	protein_coding	1.95721	4.05307	2.07084	0.0353321
11:45946842-45955494	ENSMUSG00000011254	Thg1l	protein_coding	33.2473	31.2557	0.9401	0.00269328
11:45980309-46017994	ENSMUSG00000040489	Sox30	protein_coding	0.13482	0.121005	0.89753	0.884762
11:46051353-46052321	ENSMUSG00000069899	Gm12166	protein_coding	4.03141	4.87236	1.2086	0.278122
11:46055991-46147343	ENSMUSG00000011256	Adam19	protein_coding	17.1563	5.64114	0.328807	2.71338e-22
11:46148154-46166508	ENSMUSG00000020411	Nipal4	protein_coding	0.219927	0.457733	2.0813	0.122778
11:46193849-46312859	ENSMUSG00000020340	Cyfip2	protein_coding	4.50363	2.29099	0.508699	3.90107e-07
11:4637746-4685699	ENSMUSG00000020412	Ascc2	protein_coding	19.3142	17.1215	0.886474	0.933506
11:46436924-46442721	ENSMUSG00000020397	Med7	protein_coding	37.5371	47.9031	1.27615	3.31888e-07
11:46668959-46707061	ENSMUSG00000040413	Timd2	protein_coding	0.121271	1.00983	8.32701	0.000204357
11:4701972-4704342	ENSMUSG00000059534	Uqcr10	protein_coding	359.471	691.09	1.92252	7.17167e-32
11:4704677-4737669	ENSMUSG00000009076	Zmat5	protein_coding	32.4826	51.2532	1.57787	0.00380082
11:4736891-4746778	ENSMUSG00000009075	Cabp7	protein_coding	2.26867	1.48414	0.654188	0.322338
11:4765844-4849536	ENSMUSG00000009073	Nf2	protein_coding	33.8828	13.5518	0.399962	7.5182e-17
11:4873950-4894200	ENSMUSG00000034285	Nipsnap1	protein_coding	69.0587	57.096	0.826775	0.471137
11:48800331-48806434	ENSMUSG00000020372	Gnb2l1	protein_coding	1547.6	2149.2	1.38873	2.8173e-05
11:48806403-48817353	ENSMUSG00000040365	Trim41	protein_coding	16.9819	8.54865	0.503399	0.00553225
11:48825345-48826655	ENSMUSG00000078154	Gm12184	protein_coding	2.02089	2.05801	1.01837	0.0706415
11:48826139-48852209	ENSMUSG00000040350	Trim7	protein_coding	0.878658	0.845903	0.962722	0.134786
11:48861967-48871683	ENSMUSG00000046879	Irgm1	protein_coding	0.170209	0.573306	3.36825	0.0311815
11:48945353-48946190	ENSMUSG00000078153	Psme2b	protein_coding	5.03595	6.60993	1.31255	0.0666767
11:4895319-4928867	ENSMUSG00000034274	Thoc5	protein_coding	41.4062	33.0159	0.797365	0.331762
11:49203291-49218816	ENSMUSG00000046311	Zfp62	protein_coding	8.2962	3.2009	0.385827	4.64555e-06
11:49244190-49263030	ENSMUSG00000020346	Mgat1	protein_coding	5.21065	4.97237	0.954271	0.101519
11:4938753-4948064	ENSMUSG00000020396	Nefh	protein_coding	7.1873	8.72467	1.2139	0.0017364
11:49609262-49652739	ENSMUSG00000020357	Flt4	protein_coding	0.356253	0.607747	1.70594	0.0956595
11:49663609-49665118	ENSMUSG00000064057	Scgb3a1	protein_coding	0.1	0.1502	1.50201	0.898738
11:49671502-49712723	ENSMUSG00000020362	Cnot6	protein_coding	10.1409	6.65027	0.655787	0.426507
11:49794177-49838613	ENSMUSG00000020363	Gfpt2	protein_coding	28.9645	18.4051	0.635437	9.20332e-06
11:49846750-49886421	ENSMUSG00000020366	Mapk9	protein_coding	14.9235	5.24988	0.351787	8.75925e-07
11:4986823-5042791	ENSMUSG00000009090	Ap1b1	protein_coding	14.9579	13.945	0.932286	0.881187
11:49901834-49980994	ENSMUSG00000020374	Rasgef1c	protein_coding	0.112376	0.1	0.889874	0.280301
11:50025345-50104758	ENSMUSG00000020376	Rnf130	protein_coding	7.23424	11.3991	1.57571	0.195844
11:50131395-50172785	ENSMUSG00000036644	Tbc1d9b	protein_coding	7.90299	4.33767	0.548864	0.00505081
11:50174443-50200115	ENSMUSG00000020381	3010026O09Rik	protein_coding	14.83	18.5191	1.24875	0.0991683
11:50199365-50210827	ENSMUSG00000015837	Sqstm1	protein_coding	108.694	175.097	1.61093	0.00727363
11:50210889-50235103	ENSMUSG00000036620	Mgat4b	protein_coding	13.2327	30.3026	2.28997	0.00013054
11:50236468-50238616	ENSMUSG00000020377	Ltc4s	protein_coding	0.375484	1.65512	4.40795	0.937627
11:50255633-50292311	ENSMUSG00000050567	Maml1	protein_coding	4.02284	2.31911	0.576486	0.0137847
11:50293960-50325673	ENSMUSG00000020368	Canx	protein_coding	183.889	78.0699	0.424549	2.58636e-09
11:50376989-50386528	ENSMUSG00000007850	Hnrnph1	protein_coding	202.141	161.194	0.797433	2.82492e-26
11:50389285-50431125	ENSMUSG00000020375	Rufy1	protein_coding	5.56208	4.98712	0.896629	0.308443
11:5054131-5065327	ENSMUSG00000034201	Gas2l1	protein_coding	6.67639	6.74965	1.01097	0.112396
11:5058127-5060385	ENSMUSG00000034209	Rasl10a	protein_coding	1.27074	1.69104	1.33075	0.324262
11:50602083-50807573	ENSMUSG00000036545	Adamts2	protein_coding	0.14273	0.1	0.700624	0.302735
11:5069688-5099266	ENSMUSG00000009079	Ewsr1	protein_coding	426.27	413.077	0.969051	2.57361e-05
11:50811085-50827724	ENSMUSG00000044807	Zfp354c	protein_coding	2.59989	1.38834	0.534	0.118304
11:50832030-50841552	ENSMUSG00000044296	Zfp879	protein_coding	0.196197	0.1	0.50969	0.530873
11:50872719-50887651	ENSMUSG00000048728	Zfp454	protein_coding	2.60945	1.18105	0.452607	0.0439834
11:50898711-50916165	ENSMUSG00000049321	Zfp2	protein_coding	4.71984	4.12625	0.874236	0.108634
11:50921822-50931633	ENSMUSG00000020335	Zfp354b	protein_coding	0.490343	0.164731	0.33595	0.223981
11:5098925-5106093	ENSMUSG00000034175	Rhbdd3	protein_coding	11.2916	8.889	0.787226	0.182664
11:51059256-51072799	ENSMUSG00000020364	Zfp354a	protein_coding	1.78534	0.94008	0.526555	0.267439
11:5106264-5152257	ENSMUSG00000034164	Emid1	protein_coding	2.87553	3.27945	1.14047	0.699789
11:51253650-51263046	ENSMUSG00000045942	BC049762	protein_coding	0.1	0.254122	2.54121	0.0391253
11:51261729-51281766	ENSMUSG00000020385	Clk4	protein_coding	17.9343	10.8063	0.602547	0.0489457
11:51584756-51604489	ENSMUSG00000020359	Phykpl	protein_coding	2.52948	2.62031	1.03591	0.759083
11:51600099-51606847	ENSMUSG00000020358	Hnrnpab	protein_coding	382.512	400.467	1.04694	0.444645
11:51619734-51623714	ENSMUSG00000001056	Nhp2	protein_coding	265.947	598.655	2.25103	4.94901e-51
11:51623670-51635896	ENSMUSG00000001054	Rmnd5b	protein_coding	25.8529	27.6657	1.07012	0.862195
11:51643062-51650842	ENSMUSG00000001053	N4bp3	protein_coding	21.0572	30.9482	1.46972	1.11551e-08
11:51650953-51657681	ENSMUSG00000052563	D930048N14Rik	protein_coding	4.99981	3.90772	0.781574	0.391801
11:51685385-51688874	ENSMUSG00000007777	0610009B22Rik	protein_coding	33.6297	25.1986	0.749296	0.53402
11:51692263-51763634	ENSMUSG00000036391	Sec24a	protein_coding	2.56178	2.63911	1.03019	0.228933
11:51763686-51791925	ENSMUSG00000020386	Sar1b	protein_coding	27.2005	26.6604	0.980144	0.274402
11:51813454-51857653	ENSMUSG00000020387	Jade2	protein_coding	2.51326	1.4321	0.569819	0.0474088
11:5191551-5261558	ENSMUSG00000020393	Kremen1	protein_coding	2.39969	1.34816	0.561806	0.0389834
11:51967660-51977334	ENSMUSG00000020392	Cdkn2aipnl	protein_coding	50.6166	54.8559	1.08375	0.000846534
11:51985496-52000762	ENSMUSG00000020390	Ube2b	protein_coding	77.4287	39.6264	0.511779	0.00735673
11:52004220-52089784	ENSMUSG00000020389	Cdkl3	protein_coding	1.37273	3.01343	2.19522	0.0875536
11:52098680-52127778	ENSMUSG00000020349	Ppp2ca	protein_coding	42.3229	41.4768	0.980006	0.00316041
11:52231994-52246858	ENSMUSG00000036309	Skp1a	protein_coding	233.595	276.647	1.1843	2.84631e-07
11:52252370-52283014	ENSMUSG00000000782	Tcf7	protein_coding	19.6178	12.5906	0.641795	0.00217712
11:52360859-52389397	ENSMUSG00000020402	Vdac1	protein_coding	321.317	229.972	0.715716	0.00609188
11:52396427-52408728	ENSMUSG00000036275	9530068E07Rik	protein_coding	12.4156	10.2882	0.82865	0.937811
11:5276323-5444847	ENSMUSG00000041961	Znrf3	protein_coding	1.44664	1.06489	0.736107	0.777405
11:53259813-53300457	ENSMUSG00000020361	Hspa4	protein_coding	284.491	299.62	1.05318	1.10228e-07
11:53324678-53333301	ENSMUSG00000018239	Zcchc10	protein_coding	21.5125	19.4222	0.902833	0.783469
11:53350832-53421830	ENSMUSG00000049470	Aff4	protein_coding	9.90608	3.41731	0.344971	6.39815e-13
11:53427921-53430831	ENSMUSG00000044894	Uqcrq	protein_coding	214.177	585.52	2.73382	5.12077e-41
11:53431022-53437904	ENSMUSG00000018238	Gdf9	protein_coding	0.655092	0.514267	0.785031	0.298406
11:53457204-53467766	ENSMUSG00000018387	Shroom1	protein_coding	0.234416	0.503142	2.14636	0.123439
11:53519256-53549565	ENSMUSG00000018398	2017-09-08	protein_coding	6.97566	4.27927	0.613457	0.150571
11:53567378-53601967	ENSMUSG00000018395	Kif3a	protein_coding	11.301	8.74367	0.773711	0.173052
11:53649518-53707319	ENSMUSG00000020380	Rad50	protein_coding	22.81	10.2502	0.449373	2.69183e-16
11:53770013-53778374	ENSMUSG00000018899	Irf1	protein_coding	18.2404	6.57384	0.360399	4.04488e-05
11:53864541-53891660	ENSMUSG00000018900	Slc22a5	protein_coding	2.29783	1.32805	0.577961	0.0129297
11:53949964-53980332	ENSMUSG00000063652	Slc22a21	protein_coding	0.723998	0.566118	0.781933	0.141467
11:54054927-54069014	ENSMUSG00000020388	Pdlim4	protein_coding	2.52316	5.87926	2.33012	1.6769e-05
11:54100094-54131665	ENSMUSG00000018906	P4ha2	protein_coding	12.5569	28.0738	2.23573	3.33104e-18
11:54303797-54364756	ENSMUSG00000020333	Acsl6	protein_coding	1.84692	1.61112	0.872328	0.541715
11:54438198-54518235	ENSMUSG00000035992	Fnip1	protein_coding	4.62965	1.58608	0.342592	1.72562e-07
11:54522846-54699285	ENSMUSG00000037533	Rapgef6	protein_coding	3.92111	2.09776	0.534993	0.00063731
11:54717455-54787675	ENSMUSG00000052298	Cdc42se2	protein_coding	17.2656	13.8631	0.802932	0.615272
11:54826865-54860916	ENSMUSG00000020268	Lyrm7	protein_coding	5.52731	4.02334	0.727903	0.731263
11:54866382-54870501	ENSMUSG00000020267	Hint1	protein_coding	383.434	579.666	1.51178	8.29737e-16
11:54902452-54910377	ENSMUSG00000018339	Gpx3	protein_coding	11.3252	41.4652	3.66132	2.5606e-30
11:54910784-54962917	ENSMUSG00000020400	Tnip1	protein_coding	23.4417	15.5234	0.662212	0.000582011
11:54979107-55033445	ENSMUSG00000018340	Anxa6	protein_coding	43.9418	32.7595	0.74552	0.00822874
11:55049730-55078131	ENSMUSG00000049588	Ccdc69	protein_coding	0.460378	0.381471	0.828604	0.876395
11:55098114-55113029	ENSMUSG00000000594	Gm2a	protein_coding	10.8314	4.01652	0.370823	5.73047e-11
11:55204349-55236330	ENSMUSG00000020261	Slc36a1	protein_coding	1.62586	0.868514	0.534189	0.0439127
11:5520658-5525893	ENSMUSG00000020484	Xbp1	protein_coding	24.7498	21.9358	0.8863	0.467854
11:5528886-5542187	ENSMUSG00000020482	Ccdc117	protein_coding	15.3307	7.55479	0.492788	2.90464e-07
11:55394499-55420080	ENSMUSG00000018593	Sparc	protein_coding	138.302	483.898	3.49885	9.35843e-120
11:55446640-55461239	ENSMUSG00000018585	Atox1	protein_coding	101.412	295.897	2.91778	4.77334e-45
11:55469684-55504838	ENSMUSG00000018583	G3bp1	protein_coding	100.933	83.6346	0.828615	0.206754
11:5569683-5689337	ENSMUSG00000020481	Ankrd36	protein_coding	0.1	0.1	1	0.663565
11:5703982-5715680	ENSMUSG00000020477	Mrps24	protein_coding	57.7639	123.602	2.13978	4.58037e-16
11:5713416-5762376	ENSMUSG00000049680	Urgcp	protein_coding	3.93276	1.86122	0.473261	0.000330799
11:57482992-57518617	ENSMUSG00000020523	Fam114a2	protein_coding	28.6998	22.0587	0.768603	0.0413269
11:57518663-57533815	ENSMUSG00000020522	Mfap3	protein_coding	5.6198	3.4405	0.612211	0.0322756
11:57645441-57787514	ENSMUSG00000020520	Galnt10	protein_coding	3.309	3.90483	1.18006	0.417867
11:57801636-57810217	ENSMUSG00000020519	Sap30l	protein_coding	20.5081	38.5614	1.8803	1.47513e-12
11:57828704-57832818	ENSMUSG00000037335	Hand1	protein_coding	0.826309	4.16343	5.03858	5.98698e-07
11:5788487-5800962	ENSMUSG00000020476	Dbnl	protein_coding	25.4479	36.7601	1.44452	6.13467e-09
11:58009063-58062034	ENSMUSG00000037331	Larp1	protein_coding	32.7022	25.1562	0.769254	0.168119
11:5801639-5803733	ENSMUSG00000020475	Pgam2	protein_coding	6.52717	7.91256	1.21225	0.148924
11:58104152-58118594	ENSMUSG00000020515	Cnot8	protein_coding	43.6401	40.4351	0.926558	0.606295
11:58120001-58168539	ENSMUSG00000037275	Gemin5	protein_coding	19.1284	15.8858	0.830482	0.893497
11:58171660-58179565	ENSMUSG00000020514	Mrpl22	protein_coding	70.0251	94.5353	1.35002	1.32538e-06
11:58199555-58207591	ENSMUSG00000078853	Igtp	protein_coding	2.11178	1.0937	0.517903	0.269617
11:58199617-58222779	ENSMUSG00000069874	Irgm2	protein_coding	0.491113	0.294705	0.600076	0.520118
11:5827859-5838016	ENSMUSG00000020474	Polm	protein_coding	3.99354	2.98746	0.748074	0.365111
11:58307068-58314627	ENSMUSG00000037243	Zfp692	protein_coding	16.5248	16.3276	0.988069	0.728611
11:58315113-58330339	ENSMUSG00000049755	Zfp672	protein_coding	3.85131	7.70542	2.00073	0.103282
11:58330723-58347728	ENSMUSG00000013646	Sh3bp5l	protein_coding	8.90767	10.4392	1.17194	0.0174742
11:5861946-5872088	ENSMUSG00000020473	Aebp1	protein_coding	0.555508	1.19396	2.14931	0.0195381
11:5872179-5878292	ENSMUSG00000020471	Pold2	protein_coding	121.538	133.809	1.10096	0.701933
11:58792796-58801960	ENSMUSG00000049154	Fam183b	protein_coding	1.42901	0.925703	0.647793	0.47248
11:58847157-58861956	ENSMUSG00000072915	Gm12258	protein_coding	1.23215	0.492735	0.3999	0.0635585
11:58867215-58883288	ENSMUSG00000020491	2810021J22Rik	protein_coding	2.28909	0.946951	0.41368	0.00766148
11:58888152-58904225	ENSMUSG00000037001	Zfp39	protein_coding	2.37291	1.21558	0.512273	0.215962
11:58932287-58938916	ENSMUSG00000020496	Rnf187	protein_coding	50.5129	57.2375	1.13313	0.000327277
11:58948919-58949533	ENSMUSG00000056895	Hist3h2ba	protein_coding	1.20349	1.58596	1.3178	0.456066
11:58954684-58956830	ENSMUSG00000078851	Hist3h2a	protein_coding	1.44465	1.4102	0.976157	0.215566
11:58954684-58973098	ENSMUSG00000036964	Trim17	protein_coding	0.203006	0.1	0.492597	0.751764
11:5896636-5898782	ENSMUSG00000020469	Myl7	protein_coding	5.05251	6.8267	1.35115	0.0766347
11:58978092-58991458	ENSMUSG00000020455	Trim11	protein_coding	8.17118	12.3102	1.50654	0.00296122
11:5900819-5950081	ENSMUSG00000041798	Gck	protein_coding	0.324376	0.422183	1.30152	0.647808
11:59155368-59163739	ENSMUSG00000049287	Iba57	protein_coding	1.543	1.65168	1.07043	0.379658
11:59183874-59192212	ENSMUSG00000020444	Guk1	protein_coding	60.0964	104.793	1.74374	2.05395e-24
11:59202485-59206134	ENSMUSG00000036860	Mrpl55	protein_coding	35.6447	60.9012	1.70856	7.65828e-11
11:59208320-59210738	ENSMUSG00000020441	2310033P09Rik	protein_coding	14.6055	23.2631	1.59276	9.73245e-10
11:59211411-59228270	ENSMUSG00000048076	Arf1	protein_coding	172.153	141.762	0.823468	0.314513
11:59248032-59290752	ENSMUSG00000009900	Wnt3a	protein_coding	0.383298	0.247248	0.645054	0.807847
11:59306927-59333552	ENSMUSG00000000126	Wnt9a	protein_coding	0.553839	0.619746	1.119	0.394734
11:59372668-59375657	ENSMUSG00000049291	Prss38	protein_coding	0.167896	0.156876	0.934367	0.597512
11:59407133-59451186	ENSMUSG00000009894	Snap47	protein_coding	37.8015	32.3422	0.85558	0.613475
11:59450044-59458567	ENSMUSG00000036819	Jmjd4	protein_coding	3.1986	2.90512	0.908249	0.760166
11:59461196-59472474	ENSMUSG00000054519	Zfp867	protein_coding	2.02781	1.04318	0.514436	0.0147077
11:59485519-59526751	ENSMUSG00000020472	Zkscan17	protein_coding	9.95086	9.42826	0.947482	0.198574
11:5955692-5967780	ENSMUSG00000002741	Ykt6	protein_coding	34.1437	34.4787	1.00981	0.0673362
11:59661304-59780860	ENSMUSG00000005417	Mprip	protein_coding	24.8319	36.1457	1.45562	0.886426
11:5969643-6066362	ENSMUSG00000057897	Camk2b	protein_coding	9.79313	4.23285	0.432226	8.08127e-07
11:59783896-59787645	ENSMUSG00000043648	Pld6	protein_coding	5.24974	4.22613	0.805018	0.787364
11:59791407-59810016	ENSMUSG00000032633	Flcn	protein_coding	11.9462	5.69741	0.476922	1.87165e-05
11:59817794-59839838	ENSMUSG00000019373	Cops3	protein_coding	85.9184	114.663	1.33456	0.0050272
11:59839446-59880968	ENSMUSG00000032615	Nt5m	protein_coding	2.68815	4.14837	1.5432	0.0363612
11:59948205-59962205	ENSMUSG00000061650	Med9	protein_coding	13.8705	20.6877	1.49148	1.34828e-07
11:59963180-59964944	ENSMUSG00000049892	Rasd1	protein_coding	0.440802	3.50745	7.95696	1.52535e-08
11:59970613-60046489	ENSMUSG00000000301	Pemt	protein_coding	4.08165	10.5686	2.5893	0.00239426
11:60105012-60199197	ENSMUSG00000062115	Rai1	protein_coding	4.31358	5.36728	1.24428	0.0941506
11:60199088-60222581	ENSMUSG00000020538	Srebf1	protein_coding	15.3583	9.68177	0.630391	0.0109261
11:60226713-60352905	ENSMUSG00000000538	Tom1l2	protein_coding	1.89206	0.869391	0.459496	0.0368721
11:60353328-60394341	ENSMUSG00000056598	Lrrc48	protein_coding	3.27486	1.5463	0.472172	0.0300239
11:60400625-60418457	ENSMUSG00000042709	Atpaf2	protein_coding	21.1205	17.0897	0.809152	0.154125
11:60417144-60450927	ENSMUSG00000018415	Gid4	protein_coding	14.8113	11.65	0.786556	0.533715
11:60454590-60468754	ENSMUSG00000020537	Drg2	protein_coding	43.4723	50.1096	1.15268	0.00321338
11:60536380-60558512	ENSMUSG00000042650	Alkbh5	protein_coding	8.31009	6.13233	0.737938	0.2072
11:60699722-60714186	ENSMUSG00000020536	Llgl1	protein_coding	11.996	7.33096	0.611117	0.00102499
11:60714122-60727263	ENSMUSG00000002812	Flii	protein_coding	37.8796	76.1904	2.01139	0.00444552
11:60728397-60732951	ENSMUSG00000018599	Mief2	protein_coding	4.60133	5.70815	1.24054	0.000316681
11:60740057-60777365	ENSMUSG00000002814	Top3a	protein_coding	7.42889	5.17872	0.697105	0.0725806
11:60777523-60788287	ENSMUSG00000049323	Smcr8	protein_coding	4.0608	1.90057	0.468028	1.25019e-05
11:60788103-60811718	ENSMUSG00000020534	Shmt1	protein_coding	100.431	108.221	1.07757	0.660474
11:60830630-60860195	ENSMUSG00000042569	Dhrs7b	protein_coding	15.3886	25.9938	1.68916	1.22783e-09
11:60864451-60879272	ENSMUSG00000043284	Tmem11	protein_coding	39.0836	57.6381	1.47474	2.46379e-11
11:60902245-60914750	ENSMUSG00000018931	Natd1	protein_coding	8.48961	4.97704	0.586251	0.00719978
11:60932032-60952811	ENSMUSG00000018932	Map2k3	protein_coding	13.7775	17.1305	1.24337	0.00311092
11:61022563-61071131	ENSMUSG00000042529	Kcnj12	protein_coding	2.27813	1.49918	0.658073	0.241499
11:6105690-6200415	ENSMUSG00000053838	Nudcd3	protein_coding	23.7325	21.8138	0.919155	0.678373
11:61126754-61149372	ENSMUSG00000010142	Tnfrsf13b	protein_coding	0.279775	0.203937	0.728932	0.580095
11:61151784-61175055	ENSMUSG00000042506	Usp22	protein_coding	19.4855	7.09051	0.363886	1.99008e-16
11:61207536-61218421	ENSMUSG00000019102	Aldh3a1	protein_coding	0.985885	0.344649	0.349584	0.147684
11:61223416-61267464	ENSMUSG00000010025	Aldh3a2	protein_coding	11.5551	4.91716	0.42554	2.29525e-08
11:61301630-61342860	ENSMUSG00000069855	Slc47a2	protein_coding	0.296399	0.180532	0.609083	0.568557
11:61343400-61378345	ENSMUSG00000010122	Slc47a1	protein_coding	1.03781	0.948561	0.914002	0.982753
11:61485430-61488900	ENSMUSG00000042436	Mfap4	protein_coding	1.52204	1.16189	0.763381	0.672855
11:61488811-61494406	ENSMUSG00000001034	Mapk7	protein_coding	15.6237	9.63302	0.616563	0.532991
11:61505143-61512931	ENSMUSG00000001039	B9d1	protein_coding	31.0802	61.5622	1.98075	8.37738e-08
11:61517248-61579687	ENSMUSG00000001036	Epn2	protein_coding	12.125	7.45808	0.615102	0.00622387
11:61684090-61709951	ENSMUSG00000042377	Fam83g	protein_coding	2.48787	2.56745	1.03199	0.457776
11:61729649-61762088	ENSMUSG00000020528	Prpsap2	protein_coding	40.0442	24.9951	0.624189	0.000235015
11:61775648-61855073	ENSMUSG00000004798	Ulk2	protein_coding	1.32655	0.67125	0.506014	0.135018
11:61871306-61930252	ENSMUSG00000047804	Akap10	protein_coding	7.16049	3.43612	0.479872	8.65176e-07
11:61956762-62223013	ENSMUSG00000042331	Specc1	protein_coding	3.08568	2.10958	0.683668	0.424
11:6200028-6201643	ENSMUSG00000096923	A730071L15Rik	protein_coding	0.100525	0.1	0.994779	0.879756
11:62248983-62266453	ENSMUSG00000018500	Adora2b	protein_coding	0.333388	0.471396	1.41395	0.327102
11:62267223-62281375	ENSMUSG00000014243	Zswim7	protein_coding	29.1403	41.7026	1.4311	1.56898e-05
11:62281472-62328451	ENSMUSG00000042298	Ttc19	protein_coding	5.85539	5.35665	0.914823	0.554619
11:62316425-62458541	ENSMUSG00000018501	Ncor1	protein_coding	63.157	26.0647	0.412697	1.06291e-12
11:62458459-62514417	ENSMUSG00000014245	Pigl	protein_coding	9.15696	5.80184	0.633599	0.155061
11:62524945-62539261	ENSMUSG00000018509	Cenpv	protein_coding	111.175	144.758	1.30208	2.33533e-11
11:62551170-62553213	ENSMUSG00000019505	Ubb	protein_coding	841.225	502.016	0.596768	0.000648308
11:62574485-62600515	ENSMUSG00000018507	Trpv2	protein_coding	0.897492	1.43937	1.60376	0.00648085
11:6258918-6267772	ENSMUSG00000004393	Ddx56	protein_coding	35.8275	47.3169	1.32069	2.86858e-11
11:62604883-62648523	ENSMUSG00000046417	Lrrc75a	protein_coding	5.20903	2.28258	0.438196	0.116475
11:62648663-62666354	ENSMUSG00000048497	Mmgt2	protein_coding	6.32329	4.44689	0.703256	0.441618
11:62700355-62731905	ENSMUSG00000005267	Zfp287	protein_coding	0.387158	0.674635	1.74253	0.0174469
11:6270368-6274870	ENSMUSG00000004394	Tmed4	protein_coding	15.8329	10.6571	0.673097	0.160551
11:62753376-62789462	ENSMUSG00000047342	Zfp286	protein_coding	2.98949	4.06574	1.36001	0.169446
11:62820230-62850808	ENSMUSG00000047821	Trim16	protein_coding	0.255338	0.137354	0.537932	0.876209
11:62847068-62877465	ENSMUSG00000090173	Fbxw10	protein_coding	0.614645	0.438862	0.714008	0.22442
11:62879454-62916780	ENSMUSG00000014177	Tvp23b	protein_coding	16.3373	8.689	0.531852	0.00301433
11:6291632-6356642	ENSMUSG00000020456	Ogdh	protein_coding	22.2563	27.1527	1.22	2.23965e-05
11:63128981-63159547	ENSMUSG00000018217	Pmp22	protein_coding	4.93635	7.83041	1.58627	0.0018302
11:63885791-63922290	ENSMUSG00000070407	Hs3st3b1	protein_coding	1.74345	1.62594	0.932596	0.622062
11:6389073-6406158	ENSMUSG00000041164	Zmiz2	protein_coding	21.699	15.2022	0.700594	0.0506438
11:63962626-64079468	ENSMUSG00000042148	Cox10	protein_coding	9.21073	9.23664	1.00281	0.115643
11:6415442-6419817	ENSMUSG00000071866	Ppia	protein_coding	2168.29	2500.69	1.1533	7.03869e-06
11:6427228-6444443	ENSMUSG00000041126	H2afv	protein_coding	143.037	258.745	1.80893	9.97864e-22
11:6467598-6475917	ENSMUSG00000094483	Purb	protein_coding	7.23259	7.40135	1.02333	0.0112855
11:64979037-65002069	ENSMUSG00000020549	Elac2	protein_coding	18.7825	23.0367	1.2265	0.000247957
11:65002038-65162961	ENSMUSG00000033389	Arhgap44	protein_coding	2.59211	1.31339	0.506687	0.00243038
11:6506547-6520965	ENSMUSG00000020437	Myo1g	protein_coding	1.78092	1.38796	0.779353	0.590968
11:6546886-6596744	ENSMUSG00000000378	Ccm2	protein_coding	15.6622	22.9572	1.46578	4.31483e-05
11:65688242-65788297	ENSMUSG00000033352	Map2k4	protein_coding	14.3451	7.07062	0.492897	1.12571e-06
11:65807174-65829239	ENSMUSG00000018347	Zkscan6	protein_coding	4.46239	3.44984	0.77309	0.71161
11:6597822-6606053	ENSMUSG00000041073	Nacad	protein_coding	0.611474	1.3347	2.18276	0.221592
11:6615597-6626067	ENSMUSG00000000384	Tbrg4	protein_coding	41.184	37.1596	0.902283	0.000291081
11:6658520-6677475	ENSMUSG00000041046	Ramp3	protein_coding	4.34549	9.47231	2.1798	2.86064e-06
11:66911980-66929876	ENSMUSG00000048070	Pirt	protein_coding	1.05148	0.409367	0.389324	0.0449229
11:67025153-67035312	ENSMUSG00000050270	Tmem220	protein_coding	1.21648	0.469409	0.385875	0.0992798
11:67037904-67052594	ENSMUSG00000020910	Adprm	protein_coding	14.9611	13.1077	0.876125	0.701326
11:67052669-67067070	ENSMUSG00000069844	Sco1	protein_coding	10.6576	8.22287	0.771553	0.213737
11:67078299-67102291	ENSMUSG00000020908	Myh3	protein_coding	0.508774	0.502908	0.988471	0.94114
11:67321657-67371586	ENSMUSG00000060180	Myh13	protein_coding	3.43359	1.92392	0.560323	0.00396526
11:67455436-67688990	ENSMUSG00000033066	Gas7	protein_coding	0.294768	0.217749	0.738711	0.847501
11:67854522-67922153	ENSMUSG00000020905	Usp43	protein_coding	2.62669	0.853191	0.324815	0.0111964
11:67924805-67965651	ENSMUSG00000020904	Cfap52	protein_coding	0.319684	0.427644	1.33771	0.824291
11:67966192-68207148	ENSMUSG00000020903	Stx8	protein_coding	16.8302	31.9449	1.89806	8.89172e-06
11:68209363-68400823	ENSMUSG00000020902	Ntn1	protein_coding	1.44173	1.72629	1.19737	0.0893986
11:68432120-68497849	ENSMUSG00000020901	Pik3r5	protein_coding	0.386276	0.395257	1.02325	0.649681
11:68503018-68552698	ENSMUSG00000046207	Pik3r6	protein_coding	0.161622	0.388185	2.40181	0.92556
11:68556185-68558245	ENSMUSG00000048329	Mfsd6l	protein_coding	0.106999	0.176226	1.64698	0.578916
11:68587020-68597966	ENSMUSG00000045915	Ccdc42	protein_coding	0.1	0.1	1	0.49067
11:68691558-68816632	ENSMUSG00000020900	Myh10	protein_coding	24.0702	25.0054	1.03886	3.26562e-15
11:68821433-68871858	ENSMUSG00000018736	Ndel1	protein_coding	17.3577	6.87183	0.395895	6.65617e-05
11:68901582-68906989	ENSMUSG00000060938	Rpl26	protein_coding	4992.75	8205.11	1.6434	1.4865e-31
11:68943154-68957480	ENSMUSG00000052921	Arhgef15	protein_coding	1.54566	1.15768	0.748987	0.775293
11:68968130-68974365	ENSMUSG00000018740	Slc25a35	protein_coding	2.64782	1.13513	0.428703	0.218636
11:68972483-68975185	ENSMUSG00000032892	Rangrf	protein_coding	84.778	152.224	1.79556	0.638664
11:68985696-69008460	ENSMUSG00000020899	Pfas	protein_coding	19.329	11.7431	0.607535	1.30699e-06
11:69015910-69036473	ENSMUSG00000020898	Ctc1	protein_coding	86.9434	106.239	1.22193	0.0787394
11:69045646-69051664	ENSMUSG00000020897	Aurkb	protein_coding	53.8623	43.5722	0.808956	0.476715
11:69059716-69061578	ENSMUSG00000045176	2310047M10Rik	protein_coding	2.4245	3.98286	1.64276	0.00207469
11:69070805-69073293	ENSMUSG00000020895	Tmem107	protein_coding	28.9211	46.9999	1.62511	1.25338e-09
11:69088489-69092384	ENSMUSG00000020894	Vamp2	protein_coding	12.3783	9.4124	0.760395	0.738803
11:69095216-69109960	ENSMUSG00000020893	Per1	protein_coding	4.27738	1.83895	0.429926	4.88867e-05
11:69120403-69124055	ENSMUSG00000023781	Hes7	protein_coding	0.1	0.149356	1.49356	0.495853
11:69125895-69149115	ENSMUSG00000020892	Aloxe3	protein_coding	0.760375	0.491706	0.646663	0.936629
11:69156988-69169792	ENSMUSG00000032807	Alox12b	protein_coding	0.361833	0.161676	0.446825	0.338359
11:69299486-69323775	ENSMUSG00000032782	Cntrob	protein_coding	13.9731	13.9657	0.99947	8.9283e-09
11:69323979-69325793	ENSMUSG00000049299	Trappc1	protein_coding	86.3447	146.899	1.70131	3.39565e-16
11:69326257-69333042	ENSMUSG00000018470	Kcnab3	protein_coding	1.60309	2.45472	1.53124	0.0221863
11:69343272-69369406	ENSMUSG00000018474	Chd3	protein_coding	5.02932	3.47524	0.690996	0.008834
11:69391924-69395631	ENSMUSG00000044795	Cyb5d1	protein_coding	3.38072	0.544908	0.161181	0.0162824
11:69395486-69396680	ENSMUSG00000059278	Naa38	protein_coding	84.9327	156.968	1.84814	1.94437e-05
11:69396518-69398234	ENSMUSG00000045377	Tmem88	protein_coding	3.76901	9.76424	2.59066	2.016e-09
11:69398507-69413675	ENSMUSG00000018476	Kdm6b	protein_coding	4.29742	4.86559	1.13221	0.0425592
11:69420808-69549110	ENSMUSG00000005237	Dnah2	protein_coding	0.54877	0.12497	0.227728	0.0130755
11:69554091-69560205	ENSMUSG00000003934	Efnb3	protein_coding	1.53163	1.20064	0.783899	0.61703
11:69561757-69580255	ENSMUSG00000041346	Wrap53	protein_coding	10.9484	26.0363	2.37809	1.6888e-08
11:69580358-69591873	ENSMUSG00000059552	Trp53	protein_coding	205.143	207.686	1.01239	0.0537853
11:69599735-69605942	ENSMUSG00000041329	Atp1b2	protein_coding	10.0645	3.55801	0.353521	3.20378e-08
11:69622023-69623870	ENSMUSG00000069835	Sat2	protein_coding	4.50069	6.92056	1.53767	0.128422
11:69632989-69653297	ENSMUSG00000018765	Fxr2	protein_coding	96.5003	64.6925	0.670387	0.0554388
11:69655313-69656727	ENSMUSG00000041287	Sox15	protein_coding	47.6508	29.3539	0.616019	0.00399512
11:69656696-69662642	ENSMUSG00000018761	Mpdu1	protein_coding	66.3482	88.3323	1.33134	4.22524e-09
11:69664212-69666153	ENSMUSG00000018774	Cd68	protein_coding	12.7076	8.6357	0.679567	0.00900924
11:69666935-69672423	ENSMUSG00000059796	Eif4a1	protein_coding	1242.59	1335.94	1.07513	6.22056e-09
11:69673114-69682084	ENSMUSG00000005204	Senp3	protein_coding	132.02	147.102	1.11424	0.617556
11:69682576-69696098	ENSMUSG00000018752	Tnfsfm13	protein_coding	2.95985	2.81825	0.952161	0.829153
11:69682845-69685784	ENSMUSG00000089669	Tnfsf13	protein_coding	2.00079	1.3143	0.656893	0.132538
11:69686249-69695849	ENSMUSG00000097328	Tnfsf12	protein_coding	4.17882	3.74261	0.895616	0.207454
11:69733996-69758637	ENSMUSG00000005198	Polr2a	protein_coding	42.3093	32.6798	0.772402	0.0810553
11:69765911-69784023	ENSMUSG00000018750	Zbtb4	protein_coding	0.26138	0.16956	0.648709	0.53676
11:69784035-69795943	ENSMUSG00000041189	Chrnb1	protein_coding	3.38433	2.06694	0.610739	0.349129
11:69796067-69801857	ENSMUSG00000042826	Fgf11	protein_coding	1.25452	0.743584	0.592724	0.0997396
11:69803602-69805624	ENSMUSG00000089876	Tmem102	protein_coding	7.40278	4.37999	0.591668	0.0532226
11:69820875-69822180	ENSMUSG00000041165	Spem1	protein_coding	0.281417	0.338099	1.20142	0.735485
11:69823121-69837784	ENSMUSG00000051790	Nlgn2	protein_coding	5.67851	3.79291	0.667941	0.0623582
11:69838513-69839618	ENSMUSG00000070394	Tmem256	protein_coding	82.3798	169.028	2.05181	1.09553e-15
11:69846375-69852058	ENSMUSG00000019461	Plscr3	protein_coding	5.4387	5.43089	0.998565	0.12426
11:69851004-69858730	ENSMUSG00000001583	Tnk1	protein_coding	4.72659	5.94615	1.25802	0.276687
11:69878260-69881406	ENSMUSG00000046731	Kctd11	protein_coding	0.591771	1.00425	1.69702	0.0457343
11:69881566-69895539	ENSMUSG00000001588	Acap1	protein_coding	4.49144	3.41379	0.760068	0.208411
11:69897351-69900987	ENSMUSG00000018570	2810408A11Rik	protein_coding	11.2382	5.31304	0.472767	0.0284741
11:69901071-69913820	ENSMUSG00000047284	Neurl4	protein_coding	11.2553	6.32927	0.562334	0.0033778
11:69913887-69916591	ENSMUSG00000023170	Gps2	protein_coding	23.7389	21.6035	0.910046	0.882492
11:69916713-69921958	ENSMUSG00000078812	Eif5a	protein_coding	906.601	1909.4	2.10611	3.69973e-53
11:69935795-69941605	ENSMUSG00000018554	Ybx2	protein_coding	31.0665	18.8936	0.608165	3.28114e-08
11:69942538-69948188	ENSMUSG00000018566	Slc2a4	protein_coding	0.904775	0.560511	0.619503	0.697978
11:69964778-69967885	ENSMUSG00000018569	Cldn7	protein_coding	24.833	48.5546	1.95525	9.20259e-05
11:69968221-69982517	ENSMUSG00000018565	Elp5	protein_coding	60.7225	115.743	1.9061	4.45223e-10
11:69981155-69990601	ENSMUSG00000018559	Ctdnep1	protein_coding	22.5762	48.5337	2.14977	7.24808e-14
11:69991142-69994951	ENSMUSG00000018567	Gabarap	protein_coding	84.2138	136.549	1.62146	1.314e-11
11:69995776-70000009	ENSMUSG00000018572	Phf23	protein_coding	49.4777	62.2923	1.259	1.5938e-07
11:70000594-70012301	ENSMUSG00000020888	Dvl2	protein_coding	26.7203	17.431	0.65235	0.00137104
11:70010182-70015411	ENSMUSG00000018574	Acadvl	protein_coding	10.8177	14.981	1.38486	0.369378
11:70017084-70045532	ENSMUSG00000020886	Dlg4	protein_coding	2.58669	1.92584	0.74452	0.467373
11:70054084-70057894	ENSMUSG00000020884	Asgr1	protein_coding	0.11996	0.135563	1.13006	0.584303
11:70092643-70106187	ENSMUSG00000040963	Asgr2	protein_coding	0.451504	0.306022	0.677784	0.855292
11:70156196-70170834	ENSMUSG00000000318	Clec10a	protein_coding	0.1	0.594942	5.94942	0.0242091
11:70212751-70216417	ENSMUSG00000040938	Slc16a11	protein_coding	0.627692	1.22286	1.94819	0.795243
11:70216788-70221064	ENSMUSG00000044367	Slc16a13	protein_coding	1.68653	2.88953	1.71331	0.00629306
11:70224127-70229798	ENSMUSG00000000317	Bcl6b	protein_coding	1.92447	4.32424	2.24698	1.32839e-07
11:70235205-70237914	ENSMUSG00000020831	0610010K14Rik	protein_coding	118.633	207.496	1.74905	0.117389
11:70235205-70239830	ENSMUSG00000040904	Gm21988	protein_coding	7.50408	14.6289	1.94946	#N/A
11:70238123-70239842	ENSMUSG00000093989	Rnasek	protein_coding	43.932	124.254	2.82832	0.303787
11:70241456-70255353	ENSMUSG00000000320	Alox12	protein_coding	0.856249	0.710162	0.829387	0.851399
11:70315609-70322628	ENSMUSG00000018907	Alox12e	protein_coding	0.1	0.1	1	0.235884
11:70344151-70352031	ENSMUSG00000018924	Alox15	protein_coding	0.1	0.113635	1.13635	0.152172
11:70392882-70410031	ENSMUSG00000018921	Pelp1	protein_coding	32.6589	67.5737	2.06907	4.13892e-36
11:70432634-70440828	ENSMUSG00000060216	Arrb2	protein_coding	41.822	50.118	1.19836	0.000133705
11:70451918-70453727	ENSMUSG00000018923	Med11	protein_coding	35.7236	70.8446	1.98313	1.68711e-15
11:70453982-70459984	ENSMUSG00000018920	Cxcl16	protein_coding	4.21068	12.3369	2.92989	2.13916e-11
11:70459432-70466202	ENSMUSG00000040829	Zmynd15	protein_coding	0.46461	1.04313	2.24517	0.212107
11:70505243-70511178	ENSMUSG00000018919	Tm4sf5	protein_coding	5.80603	8.75582	1.50806	0.00729861
11:70513515-70514616	ENSMUSG00000020830	Vmo1	protein_coding	0.1	0.440068	4.40068	0.16542
11:70519195-70520736	ENSMUSG00000046811	Gltpd2	protein_coding	0.58243	0.797415	1.36912	0.144039
11:70525366-70527858	ENSMUSG00000018286	Psmb6	protein_coding	360.604	697.237	1.93352	1.36708e-41
11:70540063-70558110	ENSMUSG00000020828	Pld2	protein_coding	2.92734	1.6081	0.549339	0.194494
11:70562880-70614483	ENSMUSG00000020827	Mink1	protein_coding	10.6618	6.14121	0.576002	0.00536377
11:70614882-70619216	ENSMUSG00000014609	Chrne	protein_coding	0.154116	0.1	0.64886	0.394392
11:7063488-7178506	ENSMUSG00000020431	Adcy1	protein_coding	1.90779	1.6005	0.838927	0.378043
11:70644195-70647479	ENSMUSG00000014606	Slc25a11	protein_coding	36.1861	38.8683	1.07412	0.0064595
11:70647234-70651421	ENSMUSG00000040746	Rnf167	protein_coding	48.9622	44.9112	0.917262	0.944613
11:70651849-70654644	ENSMUSG00000018293	Pfn1	protein_coding	457.901	1036.17	2.26287	6.73138e-51
11:70657201-70662513	ENSMUSG00000060600	Eno3	protein_coding	14.1165	18.215	1.29034	4.17622e-06
11:70663770-70669416	ENSMUSG00000018287	Spag7	protein_coding	114.7	111.028	0.96799	0.0253113
11:70669462-70688105	ENSMUSG00000040712	Camta2	protein_coding	2.06488	1.00474	0.486586	0.22905
11:70688360-70700155	ENSMUSG00000057054	Inca1	protein_coding	1.78185	2.30951	1.29613	0.722042
11:70700547-70731964	ENSMUSG00000020821	Kif1c	protein_coding	7.17956	7.18417	1.00064	0.111872
11:70764208-70772928	ENSMUSG00000043602	Zfp3	protein_coding	2.03764	1.81953	0.89296	0.744292
11:70844777-70943105	ENSMUSG00000020817	Rabep1	protein_coding	12.634	11.687	0.925044	0.841474
11:70943057-70969973	ENSMUSG00000040667	Nup88	protein_coding	177.189	165.156	0.932095	0.0208484
11:70970212-70977833	ENSMUSG00000018449	Rpain	protein_coding	45.748	72.9687	1.59501	8.37032e-05
11:70977835-70983026	ENSMUSG00000018446	C1qbp	protein_coding	220.424	350.352	1.58944	3.69696e-12
11:70984090-71004437	ENSMUSG00000040620	Dhx33	protein_coding	8.23199	5.52255	0.670864	0.0388396
11:71007163-71019841	ENSMUSG00000018442	Derl2	protein_coding	9.68761	16.9502	1.74968	0.00388682
11:71019610-71027371	ENSMUSG00000040599	Mis12	protein_coding	13.6176	11.4308	0.839414	0.819695
11:71749919-71789647	ENSMUSG00000020811	Wscd1	protein_coding	3.21866	2.98681	0.927968	0.916946
11:72027962-72037509	ENSMUSG00000040554	Aipl1	protein_coding	0.283984	0.138126	0.486385	0.457465
11:72042031-72047370	ENSMUSG00000020808	Fam64a	protein_coding	39.1245	26.783	0.684557	0.0196628
11:7206085-7213923	ENSMUSG00000020427	Igfbp3	protein_coding	3.8139	3.4015	0.891869	0.995292
11:72153928-72207459	ENSMUSG00000020807	4933427D14Rik	protein_coding	2.44457	1.69391	0.692928	0.0824468
11:72207546-72210015	ENSMUSG00000020803	Txndc17	protein_coding	119.266	279.841	2.34635	4.80703e-48
11:72211723-72215592	ENSMUSG00000020801	Med31	protein_coding	14.5046	17.7706	1.22517	0.014439
11:72241993-72267222	ENSMUSG00000020805	Slc13a5	protein_coding	0.860338	3.53813	4.11249	1.01939e-10
11:72301628-72313733	ENSMUSG00000040483	Xaf1	protein_coding	6.56122	3.67433	0.560007	0.0242368
11:72344721-72362442	ENSMUSG00000020799	Tekt1	protein_coding	5.39533	3.49424	0.647642	0.0783721
11:72389163-72411713	ENSMUSG00000045667	Smtnl2	protein_coding	21.0631	11.5384	0.547803	2.65179e-05
11:72435525-72438400	ENSMUSG00000040471	Ggt6	protein_coding	0.916898	0.506493	0.552398	0.674172
11:72441354-72451768	ENSMUSG00000040463	Mybbp1a	protein_coding	231.1	322.231	1.39434	0.569411
11:72451637-72489904	ENSMUSG00000040447	Spns2	protein_coding	0.775575	1.18027	1.5218	0.175069
11:72494918-72550506	ENSMUSG00000020798	Spns3	protein_coding	0.13852	0.304455	2.19791	0.392386
11:72607282-72686481	ENSMUSG00000020794	Ube2g1	protein_coding	12.9654	7.23294	0.557867	6.00668e-05
11:72690005-72772146	ENSMUSG00000020790	Ankfy1	protein_coding	8.06592	4.87038	0.603823	0.000151903
11:72777231-72796142	ENSMUSG00000057778	Cyb5d2	protein_coding	1.58615	1.26307	0.796312	0.949043
11:72796225-72927120	ENSMUSG00000055670	Zzef1	protein_coding	1.58886	1.75726	1.10598	0.49991
11:72961168-72993044	ENSMUSG00000020788	Atp2a3	protein_coding	4.65306	2.42875	0.521969	0.00932262
11:72999102-73015200	ENSMUSG00000020787	P2rx1	protein_coding	0.141951	0.203818	1.43583	0.921598
11:73019007-73042073	ENSMUSG00000020785	Camkk1	protein_coding	1.01747	0.596011	0.585778	0.2434
11:73047782-73089317	ENSMUSG00000020783	1200014J11Rik	protein_coding	5.81015	3.26212	0.561452	2.28951e-07
11:73090582-73147446	ENSMUSG00000005947	Itgae	protein_coding	0.592545	1.02438	1.72879	0.0135324
11:73135484-73138294	ENSMUSG00000050107	Gsg2	protein_coding	8.11699	8.1776	1.00747	0.125848
11:73160420-73172685	ENSMUSG00000005950	P2rx5	protein_coding	0.743055	0.552187	0.743131	0.434979
11:73175518-73177037	ENSMUSG00000047260	Emc6	protein_coding	38.5012	54.4263	1.41362	7.95203e-09
11:73177082-73183162	ENSMUSG00000040158	Tax1bp3	protein_coding	2.51812	2.78389	1.10554	0.302183
11:73183595-73199042	ENSMUSG00000005949	Ctns	protein_coding	4.34448	2.11931	0.487816	0.00826059
11:73199459-73224511	ENSMUSG00000005951	Shpk	protein_coding	0.408959	0.360157	0.880669	0.912175
11:73304991-73329596	ENSMUSG00000020774	Aspa	protein_coding	0.538451	0.979571	1.81924	0.175569
11:73329740-73355913	ENSMUSG00000069825	Spata22	protein_coding	0.929361	0.325429	0.350164	0.694719
11:73371245-73375704	ENSMUSG00000063881	Olfr376	protein_coding	0.1	0.331425	3.31425	0.0126209
11:74383355-74590186	ENSMUSG00000038807	Rap1gap2	protein_coding	1.60336	0.74069	0.461962	0.0024017
11:74619604-74641516	ENSMUSG00000069814	E130309D14Rik	protein_coding	4.43438	2.50634	0.565207	0.0141374
11:74649494-74670847	ENSMUSG00000020741	Cluh	protein_coding	12.5703	12.5195	0.995955	0.308099
11:74673948-74724670	ENSMUSG00000020745	Pafah1b1	protein_coding	42.554	22.2309	0.522418	0.0356818
11:74770829-74828525	ENSMUSG00000010554	Mettl16	protein_coding	27.6481	20.8373	0.753661	6.63847e-10
11:74830919-74845725	ENSMUSG00000000282	Mnt	protein_coding	9.75872	4.23423	0.433891	7.66513e-05
11:74849260-74897060	ENSMUSG00000038351	Sgsm2	protein_coding	4.73449	3.60907	0.762292	0.34036
11:74898070-74909342	ENSMUSG00000038335	Tsr1	protein_coding	53.2041	29.8897	0.561793	0.000112762
11:74906358-74925948	ENSMUSG00000001323	Srr	protein_coding	1.64899	1.64339	0.996601	0.50445
11:74925822-75164448	ENSMUSG00000038290	Smg6	protein_coding	9.66374	5.94207	0.614883	6.49051e-05
11:75164564-75169519	ENSMUSG00000043099	Hic1	protein_coding	0.121171	0.172229	1.42137	0.379418
11:75175941-75178835	ENSMUSG00000038268	Ovca2	protein_coding	18.1305	33.2613	1.83454	0.0285792
11:75177642-75191241	ENSMUSG00000078789	Dph1	protein_coding	7.77008	3.12674	0.402407	1.61478e-06
11:75193782-75267769	ENSMUSG00000045287	Rtn4rl1	protein_coding	0.594883	0.354706	0.596263	0.501265
11:75298165-75348324	ENSMUSG00000000751	Rpa1	protein_coding	109.922	92.0507	0.837415	0.0761752
11:75348432-75405705	ENSMUSG00000018809	Smyd4	protein_coding	4.47588	2.21507	0.494889	0.00724505
11:75409768-75422701	ENSMUSG00000000753	Serpinf1	protein_coding	5.90395	4.46998	0.757116	0.793763
11:75440943-75454717	ENSMUSG00000045374	Wdr81	protein_coding	1.88908	1.78032	0.942427	0.517359
11:75461714-75470899	ENSMUSG00000038217	Tlcd2	protein_coding	6.47016	5.58961	0.863907	0.740812
11:75486815-75509449	ENSMUSG00000020850	Prpf8	protein_coding	65.727	40.3324	0.613635	1.34398e-06
11:75510093-75513168	ENSMUSG00000038195	Rilp	protein_coding	0.162707	0.426907	2.62379	0.418237
11:75513539-75526582	ENSMUSG00000038188	Scarf1	protein_coding	0.728641	0.715411	0.981844	0.917205
11:75531693-75577575	ENSMUSG00000038178	Slc43a2	protein_coding	2.1721	2.00714	0.924057	0.00389189
11:75588096-75628804	ENSMUSG00000017781	Pitpna	protein_coding	32.3963	63.758	1.96806	5.30553e-22
11:75630987-75648871	ENSMUSG00000006127	Inpp5k	protein_coding	15.9187	8.14679	0.511773	9.52005e-08
11:75650503-75673910	ENSMUSG00000017774	Myo1c	protein_coding	15.4153	19.942	1.29365	1.64935e-05
11:75679258-75706908	ENSMUSG00000017776	Crk	protein_coding	25.8818	12.6532	0.488884	6.8829e-14
11:75732868-75765845	ENSMUSG00000020849	Ywhae	protein_coding	622.753	541.626	0.869729	0.170165
11:75830998-75938429	ENSMUSG00000020847	Rph3al	protein_coding	1.40943	0.791865	0.561834	0.365599
11:75999911-76003569	ENSMUSG00000053783	1700016K19Rik	protein_coding	0.46479	0.728217	1.56677	0.370167
11:76019193-76027782	ENSMUSG00000020846	Fam101b	protein_coding	0.267899	1.16991	4.36698	4.98142e-05
11:76046225-76179647	ENSMUSG00000017288	Vps53	protein_coding	6.38057	12.3718	1.93897	1.2242e-06
11:76120986-76243725	ENSMUSG00000017286	Glod4	protein_coding	71.6926	72.4842	1.01104	1.79738e-05
11:76179670-76214827	ENSMUSG00000069808	Fam57a	protein_coding	1.7461	1.95808	1.1214	0.417211
11:76210570-76217664	ENSMUSG00000049396	Gemin4	protein_coding	20.4277	10.993	0.538142	0.0446235
11:76217607-76218666	ENSMUSG00000038057	Dbil5	protein_coding	1.27731	3.39455	2.65757	0.0220502
11:76243714-76250619	ENSMUSG00000038046	Rnmtl1	protein_coding	11.7049	19.9914	1.70795	0.00191016
11:76257197-76399140	ENSMUSG00000020844	Nxn	protein_coding	31.6099	46.2807	1.46412	3.28057e-10
11:76406951-76416292	ENSMUSG00000020843	Timm22	protein_coding	13.8107	26.1379	1.89258	4.78349e-08
11:76416733-76622314	ENSMUSG00000017631	Abr	protein_coding	10.6907	4.99909	0.467611	2.66173e-06
11:76672469-76673676	ENSMUSG00000044243	Bhlha9	protein_coding	0.1	0.173945	1.73945	0.162855
11:76726601-76763579	ENSMUSG00000010392	Gosr1	protein_coding	9.98742	7.3228	0.733203	0.214127
11:76778423-76847018	ENSMUSG00000020841	Cpd	protein_coding	2.06241	1.86092	0.902308	0.788097
11:76924808-76987379	ENSMUSG00000020840	Blmh	protein_coding	63.1225	44.2677	0.7013	0.0366461
11:77044291-77078435	ENSMUSG00000037958	Ccdc55	protein_coding	14.6772	12.6281	0.860392	0.731474
11:77216286-77460220	ENSMUSG00000037926	Ssh2	protein_coding	0.637684	0.673818	1.05667	0.177962
11:77462410-77470484	ENSMUSG00000020836	Coro6	protein_coding	0.618092	0.544986	0.881724	0.958612
11:77470484-77489678	ENSMUSG00000037907	Ankrd13b	protein_coding	3.10472	3.46226	1.11516	0.914139
11:77493561-77507786	ENSMUSG00000011877	Git1	protein_coding	26.4522	30.4204	1.15001	0.000965117
11:77508098-77515980	ENSMUSG00000044328	Trp53i13	protein_coding	5.68295	7.39295	1.3009	0.000792422
11:77529161-77607815	ENSMUSG00000017291	Taok1	protein_coding	4.20249	2.41187	0.573913	0.00316183
11:77686154-77741921	ENSMUSG00000037857	Nufip2	protein_coding	12.5591	6.46715	0.514937	0.00141836
11:77718614-77725283	ENSMUSG00000000724	Cryba1	protein_coding	0.1	0.302898	3.02898	0.494488
11:77763245-77865980	ENSMUSG00000000631	Myo18a	protein_coding	27.1667	13.134	0.48346	0.00710416
11:77880614-77894096	ENSMUSG00000017453	Pipox	protein_coding	62.9023	43.9147	0.698141	0.00990136
11:77930799-77979048	ENSMUSG00000000632	Sez6	protein_coding	1.08697	0.365092	0.335881	0.336069
11:77982753-78030539	ENSMUSG00000037791	Phf12	protein_coding	16.9584	11.777	0.694465	1.82445e-05
11:78032279-78037866	ENSMUSG00000020834	Dhrs13	protein_coding	7.61059	16.5119	2.1696	7.57483e-14
11:78037930-78060434	ENSMUSG00000061981	Flot2	protein_coding	28.2202	18.3097	0.648817	0.00112878
11:78073375-78080383	ENSMUSG00000020832	Eral1	protein_coding	18.2888	14.5428	0.79518	0.591585
11:78094659-78156700	ENSMUSG00000037750	Fam222b	protein_coding	5.59453	4.99785	0.893346	0.195513
11:78158498-78165589	ENSMUSG00000017386	Traf4	protein_coding	43.3783	59.5252	1.37223	1.11356e-08
11:78166105-78176675	ENSMUSG00000017405	Nek8	protein_coding	11.1946	11.1377	0.994919	0.00611499
11:78176710-78181909	ENSMUSG00000019437	Tlcd1	protein_coding	10.9008	13.8718	1.27254	0.00270062
11:78180931-78183584	ENSMUSG00000058546	Rpl23a	protein_coding	4477.18	6417.1	1.43329	5.81584e-09
11:78188429-78192193	ENSMUSG00000002059	Rab34	protein_coding	16.7972	18.9811	1.13002	0.0830615
11:78193391-78205763	ENSMUSG00000044122	Proca1	protein_coding	8.97057	8.73331	0.973552	0.795407
11:78206745-78245987	ENSMUSG00000002052	Supt6	protein_coding	28.0264	25.3353	0.903982	7.95366e-05
11:78245745-78255496	ENSMUSG00000002064	Sdf2	protein_coding	34.9659	49.1596	1.40593	1.2817e-09
11:78261751-78290623	ENSMUSG00000010277	2610507B11Rik	protein_coding	38.8859	20.9496	0.538747	3.5851e-05
11:78290840-78296805	ENSMUSG00000037593	BC030499	protein_coding	0.366806	0.156123	0.425628	0.556304
11:78301528-78322457	ENSMUSG00000002055	Spag5	protein_coding	34.2573	16.895	0.493178	2.01431e-07
11:78322967-78327781	ENSMUSG00000017390	Aldoc	protein_coding	29.5907	17.7781	0.600798	1.77266e-12
11:78328414-78342782	ENSMUSG00000041958	Pigs	protein_coding	18.042	14.4589	0.8014	0.410902
11:78343481-78349164	ENSMUSG00000002058	Unc119	protein_coding	21.4482	23.301	1.08638	0.0136135
11:78465696-78472059	ENSMUSG00000020829	Slc46a1	protein_coding	5.2522	11.0443	2.10281	5.02693e-08
11:78472329-78497754	ENSMUSG00000050132	Sarm1	protein_coding	2.68878	1.93606	0.720051	0.230963
11:78499090-78502324	ENSMUSG00000017344	Vtn	protein_coding	0.1	0.396248	3.96248	0.17345
11:78507054-78512172	ENSMUSG00000051232	Tmem199	protein_coding	32.8849	33.2008	1.00961	0.438919
11:78512192-78522736	ENSMUSG00000001100	Poldip2	protein_coding	53.1932	47.4532	0.89209	0.181257
11:78522849-78536332	ENSMUSG00000017615	Tnfaip1	protein_coding	11.929	10.9938	0.921599	0.589451
11:78536360-78541737	ENSMUSG00000001105	Ift20	protein_coding	37.5175	61.8432	1.64838	2.76818e-11
11:78541816-78550777	ENSMUSG00000037278	Tmem97	protein_coding	67.1418	62.8078	0.935451	0.207031
11:78567167-78697373	ENSMUSG00000017376	Nlk	protein_coding	10.92	15.6571	1.43379	0.30209
11:78750505-78751729	ENSMUSG00000049489	Fam58b	protein_coding	19.0588	14.9193	0.782804	0.725651
11:78826583-78846870	ENSMUSG00000072640	Lyrm9	protein_coding	21.2214	43.9494	2.07099	0.000949407
11:78962973-78984946	ENSMUSG00000001123	Lgals9	protein_coding	9.94183	11.3968	1.14634	0.217885
11:79013439-79146407	ENSMUSG00000018334	Ksr1	protein_coding	2.00441	1.28188	0.639531	0.064132
11:79239371-79254671	ENSMUSG00000017677	Wsb1	protein_coding	61.4152	26.5832	0.432845	7.58474e-14
11:79339692-79581612	ENSMUSG00000020716	Nf1	protein_coding	2.37274	1.45623	0.613731	0.00296769
11:79591211-79698023	ENSMUSG00000017639	Rab11fip4	protein_coding	7.59058	4.13554	0.544826	0.00338494
11:79932320-79962390	ENSMUSG00000035575	Utp6	protein_coding	48.4246	50.3462	1.03968	0.0917917
11:79993105-80034123	ENSMUSG00000017548	Suz12	protein_coding	37.5915	15.7516	0.41902	4.04813e-15
11:80046492-80080991	ENSMUSG00000017561	Crlf3	protein_coding	38.5722	15.3493	0.397938	8.13195e-13
11:80089399-80135794	ENSMUSG00000017550	Atad5	protein_coding	7.48124	1.89756	0.253643	1.16965e-15
11:80136677-80142175	ENSMUSG00000046909	Tefm	protein_coding	28.1486	16.8617	0.599023	0.000303108
11:80154104-80178958	ENSMUSG00000020709	Adap2	protein_coding	1.37439	0.11043	0.0803484	0.0289282
11:80183850-80199757	ENSMUSG00000020707	Rnf135	protein_coding	5.30844	3.41055	0.642477	0.189943
11:80209018-80267907	ENSMUSG00000017686	Rhot1	protein_coding	24.2517	15.2962	0.630728	1.46026e-08
11:80300911-80355955	ENSMUSG00000017692	Rhbdl3	protein_coding	0.215435	0.6801	3.15687	0.812545
11:80360491-80378034	ENSMUSG00000057181	5730455P16Rik	protein_coding	3.63233	2.59991	0.715767	0.290337
11:80383278-80405733	ENSMUSG00000017421	Zfp207	protein_coding	117.932	74.5982	0.632553	4.63041e-07
11:80428614-80473248	ENSMUSG00000017428	Psmd11	protein_coding	72.9711	87.1534	1.19435	0.010752
11:80477022-80481184	ENSMUSG00000048895	Cdk5r1	protein_coding	0.220927	0.214964	0.973005	0.88649
11:80482125-80780025	ENSMUSG00000035441	Myo1d	protein_coding	0.937814	1.06935	1.14026	0.276403
11:80810174-80822033	ENSMUSG00000035413	Tmem98	protein_coding	4.57267	5.95983	1.30336	0.0248252
11:80880168-81968457	ENSMUSG00000020704	Asic2	protein_coding	0.440109	0.139697	0.317415	0.15537
11:82035570-82037453	ENSMUSG00000035385	Ccl2	protein_coding	0.1	0.748804	7.48804	0.10991
11:82719249-82764321	ENSMUSG00000020698	Cct6b	protein_coding	0.243164	0.378345	1.55593	0.626734
11:82764344-82765935	ENSMUSG00000046010	Zfp830	protein_coding	20.1375	15.3825	0.763871	0.489856
11:82781107-82804274	ENSMUSG00000020697	Lig3	protein_coding	17.508	15.7819	0.901411	6.46605e-12
11:82802448-82871210	ENSMUSG00000020696	Rffl	protein_coding	6.55342	4.66256	0.711468	0.0308581
11:82876433-82890614	ENSMUSG00000018841	Rad51d	protein_coding	10.379	9.77956	0.942242	0.0111782
11:82900767-82908411	ENSMUSG00000020692	Nle1	protein_coding	22.6888	41.1024	1.81157	3.86459e-06
11:82910549-82943403	ENSMUSG00000018845	Unc45b	protein_coding	0.194673	0.411334	2.11295	0.161142
11:82979628-82991830	ENSMUSG00000069793	Slfn9	protein_coding	1.79947	0.1	0.0555721	3.23238e-09
11:83065111-83070678	ENSMUSG00000072620	Slfn2	protein_coding	0.1	0.10438	1.0438	0.00713324
11:83294641-83302586	ENSMUSG00000018733	Pex12	protein_coding	4.81245	4.68462	0.973437	0.50866
11:83299023-83405035	ENSMUSG00000035152	Ap2b1	protein_coding	30.3786	23.2416	0.765067	0.170668
11:83409136-83421039	ENSMUSG00000020684	Rasl10b	protein_coding	1.08805	0.923227	0.848514	0.827787
11:83437676-83441233	ENSMUSG00000035085	1700020L24Rik	protein_coding	0.1	0.1	1	0.0505391
11:83440767-83463071	ENSMUSG00000020682	Mmp28	protein_coding	0.346685	0.323427	0.932916	0.982302
11:83473085-83506743	ENSMUSG00000020680	Taf15	protein_coding	78.6531	66.1937	0.841591	0.0885555
11:83753695-83783754	ENSMUSG00000000976	Heatr6	protein_coding	6.18221	3.14079	0.508036	0.00652827
11:83850062-83905819	ENSMUSG00000020679	Hnf1b	protein_coding	0.581977	2.99031	5.13818	2.48063e-08
11:83942061-83963088	ENSMUSG00000020677	Ddx52	protein_coding	20.042	16.0862	0.802625	0.452469
11:83964427-84044578	ENSMUSG00000034940	Synrg	protein_coding	3.46724	2.35656	0.679663	0.00167838
11:84048040-84069261	ENSMUSG00000018648	Dusp14	protein_coding	4.8871	6.00968	1.2297	0.0462257
11:84078919-84129600	ENSMUSG00000018651	Tada2a	protein_coding	42.7673	25.8387	0.60417	5.04482e-05
11:84129671-84401651	ENSMUSG00000020532	Acaca	protein_coding	9.20886	6.25132	0.678838	0.168436
11:8431651-8664535	ENSMUSG00000020422	Tns3	protein_coding	11.2613	6.55557	0.582133	5.29646e-06
11:84422854-84513522	ENSMUSG00000018697	Aatf	protein_coding	45.4353	81.546	1.79477	1.24185e-08
11:84813060-84819515	ENSMUSG00000018405	Mrm1	protein_coding	7.52063	4.33146	0.575943	0.0432061
11:84820855-84828994	ENSMUSG00000034449	Dhrs11	protein_coding	2.8684	4.52449	1.57736	0.0126935
11:84832360-84870817	ENSMUSG00000020530	Ggnbp2	protein_coding	29.6176	20.7698	0.701265	0.00196391
11:84876314-84880285	ENSMUSG00000045140	Pigw	protein_coding	2.69019	0.896435	0.333224	0.0216893
11:84880147-84911226	ENSMUSG00000020527	Myo19	protein_coding	6.46267	4.90282	0.758637	0.00810632
11:84910949-84916366	ENSMUSG00000020526	Znhit3	protein_coding	19.2419	19.978	1.03826	0.867353
11:84957785-84966044	ENSMUSG00000000805	Car4	protein_coding	18.1719	126.308	6.95071	1.61886e-77
11:84984441-85140161	ENSMUSG00000000804	Usp32	protein_coding	5.46315	2.10575	0.385445	0.00036021
11:85170403-85181145	ENSMUSG00000018479	1700125H20Rik	protein_coding	0.295109	0.472588	1.6014	0.672232
11:85187261-85235130	ENSMUSG00000018481	Appbp2	protein_coding	15.4951	10.5177	0.678781	0.00321333
11:85311243-85347066	ENSMUSG00000020525	Ppm1d	protein_coding	10.7572	16.9595	1.57657	9.76208e-11
11:85353166-85826058	ENSMUSG00000059439	Bcas3	protein_coding	18.6022	17.7136	0.952231	0.00662549
11:85886421-85916097	ENSMUSG00000000094	Tbx4	protein_coding	0.149888	0.150451	1.00376	0.811016
11:86058137-86201193	ENSMUSG00000034329	Brip1	protein_coding	4.06485	2.53091	0.622634	0.0232755
11:86210680-86257575	ENSMUSG00000018068	Ints2	protein_coding	9.9529	3.14156	0.315643	8.19964e-14
11:86267032-86357602	ENSMUSG00000034297	Med13	protein_coding	3.85937	2.8487	0.738126	0.390504
11:86484656-86499025	ENSMUSG00000020521	Rnft1	protein_coding	5.84975	1.7149	0.293159	3.39311e-07
11:86498870-86544805	ENSMUSG00000020516	Rps6kb1	protein_coding	10.8909	7.60487	0.698279	0.00993127
11:86544990-86567360	ENSMUSG00000020513	Tubd1	protein_coding	4.10344	4.71347	1.14867	0.989433
11:86583864-86683836	ENSMUSG00000018171	Vmp1	protein_coding	16.2536	23.187	1.42658	0.00258575
11:86683984-86692457	ENSMUSG00000072582	Ptrh2	protein_coding	10.1653	23.0434	2.26686	4.68256e-25
11:86694350-86757565	ENSMUSG00000047126	Cltc	protein_coding	63.1017	28.9811	0.459277	1.34622e-11
11:86768845-86807746	ENSMUSG00000018425	Dhx40	protein_coding	17.3394	13.3803	0.771668	0.122314
11:86936424-86993707	ENSMUSG00000018427	Ypel2	protein_coding	2.52135	2.17468	0.862504	0.76439
11:87033866-87074062	ENSMUSG00000061666	Gdpd1	protein_coding	2.34802	1.87149	0.797052	0.623984
11:87077731-87086774	ENSMUSG00000020495	Smg8	protein_coding	12.8895	5.04213	0.391182	5.65967e-08
11:87089152-87108708	ENSMUSG00000020493	Prr11	protein_coding	7.72133	4.54959	0.589223	0.0122912
11:87109233-87124635	ENSMUSG00000020492	Ska2	protein_coding	16.5761	12.6275	0.761793	0.809452
11:87127076-87220683	ENSMUSG00000018548	Trim37	protein_coding	26.0938	9.49138	0.36374	1.37181e-15
11:87226905-87359023	ENSMUSG00000046442	Ppm1e	protein_coding	0.439848	0.183045	0.416155	0.535042
11:87376644-87404954	ENSMUSG00000007646	Rad51c	protein_coding	18.6374	7.04861	0.378198	4.12986e-09
11:87405064-87555823	ENSMUSG00000010342	Tex14	protein_coding	13.6081	11.7925	0.866579	5.966e-28
11:87568902-87590539	ENSMUSG00000020486	2017-09-04	protein_coding	2.12681	3.16106	1.48629	0.0259902
11:87592161-87616302	ENSMUSG00000018401	Mtmr4	protein_coding	5.77359	5.23834	0.907293	0.742405
11:87617163-87659542	ENSMUSG00000070345	Hsf5	protein_coding	0.304107	0.54293	1.78532	0.188661
11:87662721-87735539	ENSMUSG00000034177	Rnf43	protein_coding	0.138319	0.26724	1.93206	0.217855
11:87737551-87743623	ENSMUSG00000020485	Supt4a	protein_coding	60.6946	127.499	2.10067	5.21306e-16
11:87760540-87785928	ENSMUSG00000034156	Bzrap1	protein_coding	0.705013	1.16743	1.6559	0.728645
11:87853214-87863803	ENSMUSG00000034121	Mks1	protein_coding	7.78628	4.61174	0.59229	0.023819
11:87863999-87875536	ENSMUSG00000052234	Epx	protein_coding	0.383294	0.439043	1.14544	0.297204
11:87979524-87987533	ENSMUSG00000020483	Dynll2	protein_coding	35.9032	45.2897	1.26144	5.20916e-07
11:88047372-88053755	ENSMUSG00000018379	Srsf1	protein_coding	247.429	317.627	1.28371	0.162415
11:88068278-88084729	ENSMUSG00000018377	Vezf1	protein_coding	5.28026	3.08772	0.584766	0.00120946
11:88098057-88194140	ENSMUSG00000018378	Cuedc1	protein_coding	3.63641	4.2435	1.16695	0.183309
11:88204387-88211507	ENSMUSG00000023723	Mrps23	protein_coding	51.0117	74.7553	1.46545	1.70922e-12
11:88339381-88718513	ENSMUSG00000069769	Msi2	protein_coding	12.1674	6.80787	0.55952	1.16953e-06
11:88830791-88864586	ENSMUSG00000018428	Akap1	protein_coding	41.7943	14.9796	0.358414	9.59537e-18
11:88924019-88955465	ENSMUSG00000000278	Scpep1	protein_coding	98.4241	70.7126	0.718448	0.00499576
11:88964657-88966931	ENSMUSG00000057534	Gm15698	protein_coding	1.45107	3.96903	2.73525	0.0151258
11:88970251-88991613	ENSMUSG00000033983	Coil	protein_coding	19.7813	14.1577	0.715707	3.61165e-07
11:88999375-89020293	ENSMUSG00000000275	Trim25	protein_coding	13.455	12.7129	0.944849	0.302917
11:89035178-89066850	ENSMUSG00000000276	Dgke	protein_coding	2.44227	1.92105	0.786586	0.871404
11:89073840-89093040	ENSMUSG00000072553	Gm525	protein_coding	0.218828	2.21665	10.1297	0.00222291
11:89300637-89302332	ENSMUSG00000048616	Nog	protein_coding	0.160396	1.54135	9.60965	0.000290843
11:8993136-9011191	ENSMUSG00000020413	Hus1	protein_coding	10.058	4.54138	0.45152	6.19049e-07
11:89982664-90002894	ENSMUSG00000020553	Pctp	protein_coding	5.20823	4.20174	0.806751	0.368885
11:90187683-90278589	ENSMUSG00000003948	Mmd	protein_coding	4.48612	3.6088	0.804436	0.696053
11:90476491-90638084	ENSMUSG00000020546	Stxbp4	protein_coding	1.73633	1.09261	0.629263	0.120035
11:9048593-9069356	ENSMUSG00000040978	Gm11992	protein_coding	0.241536	0.1	0.414016	0.317171
11:90638172-90644931	ENSMUSG00000020544	Cox11	protein_coding	11.0173	16.4896	1.4967	0.577669
11:90643464-90688366	ENSMUSG00000020541	Tom1l1	protein_coding	16.8741	6.99667	0.41464	3.92861e-07
11:9118102-9136170	ENSMUSG00000020407	Upp1	protein_coding	274.42	239.327	0.872121	1.3166e-05
11:93859242-93885766	ENSMUSG00000054079	Utp18	protein_coding	34.7556	25.4283	0.731633	0.218665
11:93885851-93946985	ENSMUSG00000059474	Mbtd1	protein_coding	18.6425	6.52345	0.349923	3.39798e-17
11:93949813-93956259	ENSMUSG00000020857	Nme2	protein_coding	539.63	1177.15	2.18141	0.538795
11:93949818-93968293	ENSMUSG00000091228	Gm20390	protein_coding	62.7915	155.888	2.48263	#N/A
11:93956978-93968521	ENSMUSG00000037601	Nme1	protein_coding	122.305	278.053	2.27344	8.32963e-60
11:93996090-94126085	ENSMUSG00000020859	Spag9	protein_coding	5.05795	2.09402	0.414006	1.98785e-08
11:94211453-94215495	ENSMUSG00000037573	Tob1	protein_coding	13.1599	5.14933	0.391291	2.06873e-05
11:94287889-94321988	ENSMUSG00000020863	Luc7l3	protein_coding	65.0263	50.4329	0.775578	0.00610073
11:94328000-94341841	ENSMUSG00000020864	Ankrd40	protein_coding	29.1333	39.62	1.35996	0.00391969
11:94408390-94474198	ENSMUSG00000020866	Cacna1g	protein_coding	0.1	0.1	1	0.575252
11:94489598-94499974	ENSMUSG00000010080	Epn3	protein_coding	0.129816	0.368781	2.8408	0.0466718
11:94501346-94521742	ENSMUSG00000039110	Mycbpap	protein_coding	0.228394	0.563118	2.46556	0.281763
11:94539797-94549255	ENSMUSG00000039096	Rsad1	protein_coding	0.602361	0.785891	1.30469	0.183023
11:94557101-94601871	ENSMUSG00000076435	Acsf2	protein_coding	7.08296	3.69457	0.521615	0.00379324
11:94629766-94645216	ENSMUSG00000020869	Lrrc59	protein_coding	77.1944	79.8167	1.03397	0.738973
11:94644995-94653964	ENSMUSG00000039055	Eme1	protein_coding	26.8331	21.4794	0.800483	0.00749068
11:94653766-94660089	ENSMUSG00000024414	Mrpl27	protein_coding	54.2871	98.0185	1.80556	3.11312e-20
11:94663850-94677515	ENSMUSG00000020868	Xylt2	protein_coding	7.64089	6.75139	0.883587	0.370178
11:94741781-94743033	ENSMUSG00000020870	Cdc34-ps	protein_coding	0.504645	1.82044	3.60736	0.0033027
11:94777216-94782703	ENSMUSG00000075610	Tmem92	protein_coding	0.78629	0.559505	0.711576	0.998721
11:94936223-94953042	ENSMUSG00000001506	Col1a1	protein_coding	0.228939	0.289604	1.26498	0.380638
11:94962790-94976327	ENSMUSG00000001508	Sgca	protein_coding	0.530411	0.100534	0.189539	0.627128
11:94991034-95006899	ENSMUSG00000038976	Ppp1r9b	protein_coding	8.88438	10.5093	1.1829	0.109571
11:95009878-95026087	ENSMUSG00000047181	Samd14	protein_coding	0.163823	0.553276	3.37729	0.0022956
11:95026257-95041354	ENSMUSG00000038967	Pdk2	protein_coding	3.63147	3.04727	0.83913	0.567836
11:95044473-95076801	ENSMUSG00000001507	Itga3	protein_coding	11.1647	13.0917	1.17259	0.019495
11:95120118-95125296	ENSMUSG00000001510	Dlx3	protein_coding	0.338628	1.20636	3.56248	0.00126437
11:95140446-95146263	ENSMUSG00000020871	Dlx4	protein_coding	0.135535	0.318481	2.34981	0.164185
11:95274258-95310246	ENSMUSG00000038909	Kat7	protein_coding	57.1544	27.2338	0.476495	3.01886e-15
11:95337017-95381872	ENSMUSG00000038893	Fam117a	protein_coding	13.0629	6.24158	0.477809	0.0106369
11:95384691-95391776	ENSMUSG00000020873	Slc35b1	protein_coding	23.0112	26.4648	1.15009	0.0150491
11:95414079-95493406	ENSMUSG00000057522	Spop	protein_coding	9.40561	11.9062	1.26586	0.0043815
11:95509844-95514570	ENSMUSG00000046719	Nxph3	protein_coding	1.34061	2.03472	1.51776	0.0800499
11:95568817-95587735	ENSMUSG00000000120	Ngfr	protein_coding	3.32639	1.7726	0.532891	0.0463382
11:95666956-95680773	ENSMUSG00000038845	Phb	protein_coding	303.869	335.974	1.10565	1.59005e-18
11:95712672-95835115	ENSMUSG00000075595	Zfp652	protein_coding	8.06169	5.49887	0.682098	1.37963e-05
11:95824498-95832140	ENSMUSG00000050860	Phospho1	protein_coding	9.56495	12.4893	1.30574	0.892252
11:95830073-95842476	ENSMUSG00000018381	Abi3	protein_coding	0.83748	2.15311	2.57094	0.643654
11:95837215-95845734	ENSMUSG00000038811	Gngt2	protein_coding	16.6285	38.3284	2.30498	1.29142e-10
11:95865942-95914891	ENSMUSG00000013418	B4galnt2	protein_coding	1.08403	0.157903	0.145662	0.0858668
11:95957162-96005940	ENSMUSG00000013415	Igf2bp1	protein_coding	20.4489	40.2171	1.96671	4.94524e-26
11:96024544-96030831	ENSMUSG00000014351	Gip	protein_coding	0.1	0.510544	5.10544	0.0223278
11:96034884-96047430	ENSMUSG00000006058	Snf8	protein_coding	44.4049	128.894	2.9027	4.80368e-50
11:96047431-96065388	ENSMUSG00000014349	Ube2z	protein_coding	30.6743	34.6073	1.12822	0.0002345
11:96068851-96075670	ENSMUSG00000006057	Atp5g1	protein_coding	207.928	422.532	2.03211	1.13181e-25
11:96099325-96111964	ENSMUSG00000006056	Calcoco2	protein_coding	27.3091	21.7274	0.79561	0.234001
11:96133785-96165451	ENSMUSG00000038756	Ttll6	protein_coding	3.89882	1.71656	0.440278	7.67001e-06
11:96194315-96197447	ENSMUSG00000049604	Hoxb13	protein_coding	0.177992	0.266724	1.49851	0.325133
11:96251104-96264868	ENSMUSG00000078706	Gm53	protein_coding	3.83731	3.58793	0.935011	0.748252
11:96271456-96276595	ENSMUSG00000020875	Hoxb9	protein_coding	0.925814	0.396182	0.427928	0.207563
11:96281904-96285315	ENSMUSG00000056648	Hoxb8	protein_coding	0.115499	0.114412	0.990584	0.736219
11:96286622-96290162	ENSMUSG00000038721	Hoxb7	protein_coding	0.153052	0.350627	2.29089	0.13194
11:96318266-96321638	ENSMUSG00000038692	Hoxb4	protein_coding	0.145732	0.406149	2.78696	0.204209
11:96350524-96354012	ENSMUSG00000075588	Hoxb2	protein_coding	0.119569	0.1	0.836334	0.970973
11:96365751-96368256	ENSMUSG00000018973	Hoxb1	protein_coding	0.1	0.104205	1.04205	0.874731
11:96464592-96759130	ENSMUSG00000057058	Skap1	protein_coding	0.35206	0.522241	1.48338	0.583429
11:96767554-96777559	ENSMUSG00000020876	Snx11	protein_coding	8.30326	5.98239	0.720486	0.0120394
11:96789126-96808640	ENSMUSG00000018666	Cbx1	protein_coding	114.644	64.06	0.558773	0.000601694
11:96817413-96829968	ENSMUSG00000038615	Nfe2l1	protein_coding	47.2203	21.1191	0.447247	1.5791e-17
11:96849869-96861203	ENSMUSG00000018672	Copz2	protein_coding	24.9415	14.4489	0.579312	8.76188e-05
11:96907425-96916496	ENSMUSG00000018669	Cdk5rap3	protein_coding	85.2095	83.8198	0.983691	6.15938e-05
11:96928103-96937830	ENSMUSG00000047040	Prr15l	protein_coding	7.55449	5.38682	0.713061	0.404533
11:96937824-96943986	ENSMUSG00000018659	Pnpo	protein_coding	23.7406	27.1195	1.14232	8.59816e-06
11:96953339-96982959	ENSMUSG00000018678	Sp2	protein_coding	12.9462	8.42902	0.651078	0.0205591
11:97013393-97024734	ENSMUSG00000038560	Sp6	protein_coding	1.61086	2.43383	1.51088	#N/A
11:97029937-97033958	ENSMUSG00000020877	Scrn2	protein_coding	9.90795	14.9832	1.51224	0.000111863
11:97034601-97041407	ENSMUSG00000020878	Lrrc46	protein_coding	1.09287	1.39488	1.27634	0.352524
11:97041559-97049213	ENSMUSG00000001445	Mrpl10	protein_coding	47.2726	67.5215	1.42834	0.00668541
11:97050627-97068904	ENSMUSG00000038534	Osbpl7	protein_coding	4.98405	4.2176	0.846219	0.166631
11:97098070-97115331	ENSMUSG00000001444	Tbx21	protein_coding	0.1	0.219704	2.19704	0.119796
11:97136170-97151495	ENSMUSG00000038517	Tbkbp1	protein_coding	2.82614	4.38611	1.55198	0.000675961
11:97159713-97187881	ENSMUSG00000001440	Kpnb1	protein_coding	172.216	120.342	0.698783	0.398497
11:97205841-97280638	ENSMUSG00000001441	Npepps	protein_coding	40.4839	23.3072	0.575715	9.12525e-08
11:97315715-97329920	ENSMUSG00000018882	Mrpl45	protein_coding	50.9391	57.8982	1.13662	1.41378e-05
11:97332108-97352077	ENSMUSG00000070337	Gpr179	protein_coding	0.13864	0.1	0.721293	0.498111
11:97362550-97398542	ENSMUSG00000038485	Socs7	protein_coding	3.80601	1.30787	0.343631	8.1832e-06
11:97415532-97502402	ENSMUSG00000049807	Arhgap23	protein_coding	6.28299	11.9846	1.90746	0.000842589
11:97509339-97575226	ENSMUSG00000038453	Srcin1	protein_coding	1.36265	0.753811	0.553193	0.0530987
11:97627388-97629702	ENSMUSG00000043439	E130012A19Rik	protein_coding	30.3182	140.65	4.63914	5.00049e-130
11:97663413-97685463	ENSMUSG00000038437	Mllt6	protein_coding	9.863	6.11416	0.619909	0.000475164
11:97685825-97688621	ENSMUSG00000078695	Cisd3	protein_coding	79.8817	119.173	1.49187	1.97611e-08
11:97688822-97700497	ENSMUSG00000018537	Pcgf2	protein_coding	43.4796	62.0755	1.42769	0.00230809
11:97703398-97713500	ENSMUSG00000069744	Psmb3	protein_coding	341.861	648.922	1.89821	8.17845e-40
11:97715156-97744704	ENSMUSG00000018547	Pip4k2b	protein_coding	11.5686	7.84291	0.677948	0.0318365
11:97745480-97766556	ENSMUSG00000018541	Cwc25	protein_coding	8.42508	5.77358	0.685284	0.0311206
11:97771480-97775918	ENSMUSG00000018543	1700001P01Rik	protein_coding	0.902802	0.361214	0.400104	0.558963
11:97777526-97782437	ENSMUSG00000071415	Rpl23	protein_coding	2379.65	3565.99	1.49854	5.78502e-21
11:97798999-97838764	ENSMUSG00000038366	Lasp1	protein_coding	45.8479	48.468	1.05715	0.000149235
11:97840779-97844099	ENSMUSG00000050538	B230217C12Rik	protein_coding	2.54238	2.40072	0.944279	0.694538
11:97853825-97884154	ENSMUSG00000070336	Fbxo47	protein_coding	1.02222	0.592059	0.57919	0.111458
11:97923237-97986444	ENSMUSG00000017417	Plxdc1	protein_coding	4.61058	2.50502	0.543321	0.00994673
11:97989577-97996181	ENSMUSG00000038352	Arl5c	protein_coding	3.76816	4.54925	1.20729	0.0132488
11:98001507-98023034	ENSMUSG00000020882	Cacnb1	protein_coding	4.93407	3.18858	0.646238	0.608503
11:98026709-98030492	ENSMUSG00000017404	Rpl19	protein_coding	3092.55	5513.34	1.78278	2.7878e-40
11:98036622-98053462	ENSMUSG00000017400	Stac2	protein_coding	4.82841	3.46631	0.7179	0.176906
11:98082555-98150403	ENSMUSG00000020883	Fbxl20	protein_coding	4.12245	2.32726	0.564532	0.00156455
11:98152153-98193293	ENSMUSG00000018160	Med1	protein_coding	21.9994	17.142	0.779199	0.000478903
11:98203058-98278504	ENSMUSG00000003119	Cdk12	protein_coding	10.0418	5.15625	0.513482	0.000120893
11:98348403-98357796	ENSMUSG00000061718	Ppp1r1b	protein_coding	2.16357	2.05387	0.949299	0.717672
11:98358367-98381112	ENSMUSG00000018167	Stard3	protein_coding	9.16688	7.50973	0.819224	0.797207
11:98383810-98384953	ENSMUSG00000007877	Tcap	protein_coding	0.1	0.175757	1.75757	0.102936
11:98386449-98388181	ENSMUSG00000038216	Pnmt	protein_coding	0.1752	0.424435	2.42257	0.344983
11:98388676-98400490	ENSMUSG00000038208	Pgap3	protein_coding	2.72821	2.9095	1.06645	0.900483
11:98412469-98437716	ENSMUSG00000062312	Erbb2	protein_coding	1.7085	1.57239	0.920331	0.820511
11:98437707-98438991	ENSMUSG00000002580	Mien1	protein_coding	57.3047	84.6933	1.47795	7.54697e-05
11:98446393-98455373	ENSMUSG00000019312	Grb7	protein_coding	32.6306	29.1143	0.892239	0.906721
11:98464901-98546031	ENSMUSG00000018168	Ikzf3	protein_coding	0.1	0.340641	3.4064	0.0349232
11:98551096-98558665	ENSMUSG00000017195	Zpbp2	protein_coding	0.1	0.104878	1.04879	0.885406
11:98581255-98587368	ENSMUSG00000038150	Ormdl3	protein_coding	9.91043	13.3702	1.3491	0.000197977
11:98624350-98625661	ENSMUSG00000078134	Gm12355	protein_coding	2.697	3.81639	1.41505	0.0717498
11:98664350-98677708	ENSMUSG00000017204	Gsdma	protein_coding	0.12362	0.203253	1.64417	0.349058
11:98682553-98695979	ENSMUSG00000017221	Psmd3	protein_coding	80.463	127.82	1.58856	1.84761e-24
11:98704590-98729435	ENSMUSG00000017210	Med24	protein_coding	25.7201	13.2372	0.514666	1.08817e-05
11:98740637-98769006	ENSMUSG00000058756	Thra	protein_coding	7.98612	2.36381	0.295989	0.000812569
11:98767931-98775333	ENSMUSG00000020889	Nr1d1	protein_coding	2.16072	2.764	1.27921	0.159568
11:98795515-98807859	ENSMUSG00000052915	Msl1	protein_coding	19.4635	18.7713	0.964438	0.0196276
11:98804904-98833814	ENSMUSG00000078676	Casc3	protein_coding	16.2671	12.6112	0.77526	0.188943
11:98836784-98853697	ENSMUSG00000038020	Rapgefl1	protein_coding	0.99049	0.954242	0.963404	0.870015
11:98863637-98905040	ENSMUSG00000038013	Wipf2	protein_coding	3.71195	2.59869	0.700088	0.877757
11:98907800-98923940	ENSMUSG00000017499	Cdc6	protein_coding	28.0518	19.6397	0.700123	0.00425759
11:98927817-98974942	ENSMUSG00000037992	Rara	protein_coding	15.5871	14.1092	0.905182	0.528313
11:98992942-99024189	ENSMUSG00000020914	Top2a	protein_coding	345.954	225.748	0.652537	4.12308e-44
11:99041243-99054392	ENSMUSG00000017493	Igfbp4	protein_coding	4.88286	3.64317	0.746116	0.000551822
11:99065677-99089306	ENSMUSG00000017607	Tns4	protein_coding	0.484389	1.20677	2.49132	0.00010068
11:99144195-99155077	ENSMUSG00000037944	Ccr7	protein_coding	0.116477	0.1	0.858535	0.322738
11:99209046-99231017	ENSMUSG00000037935	Smarce1	protein_coding	108.319	151.098	1.39494	1.61191e-06
11:99232760-99244085	ENSMUSG00000035849	Krt222	protein_coding	0.1	0.243008	2.43009	0.441484
11:99345564-99351104	ENSMUSG00000017588	Krt27	protein_coding	0.250045	0.137653	0.550511	0.67931
11:99364871-99374903	ENSMUSG00000055937	Krt28	protein_coding	0.1	0.260981	2.60982	0.0549107
11:99385253-99389364	ENSMUSG00000019761	Krt10	protein_coding	0.619634	1.42427	2.29857	0.0673536
11:99428402-99438150	ENSMUSG00000035775	Krt20	protein_coding	0.279842	0.328952	1.1755	0.727025
11:99809077-99809892	ENSMUSG00000048294	Krtap4-13	protein_coding	0.106521	0.675067	6.3374	0.364883
12:100110185-100123364	ENSMUSG00000021178	Psmc1	protein_coding	154.679	178.46	1.15374	4.97288e-05
12:100125451-100159653	ENSMUSG00000021179	Nrde2	protein_coding	7.74838	6.20636	0.800988	0.883878
12:100199434-100209806	ENSMUSG00000001175	Calm1	protein_coding	51.2317	69.8952	1.3643	7.25224e-27
12:100300770-100520822	ENSMUSG00000033530	Ttc7b	protein_coding	14.6745	9.04349	0.61627	0.000175877
12:100549777-100725028	ENSMUSG00000021180	Rps6ka5	protein_coding	1.75202	0.386748	0.220744	0.000136996
12:100779056-100896981	ENSMUSG00000021185	9030617O03Rik	protein_coding	1.05634	0.839105	0.79435	0.667528
12:100876681-100908198	ENSMUSG00000047415	Gpr68	protein_coding	0.26287	0.191109	0.72701	0.849215
12:100912699-101028983	ENSMUSG00000021182	Ccdc88c	protein_coding	6.03332	0.682356	0.113098	3.76114e-28
12:101039408-101083702	ENSMUSG00000041846	Smek1	protein_coding	18.0931	14.7412	0.814744	0.441068
12:101645442-101718523	ENSMUSG00000021187	Tc2n	protein_coding	0.316748	0.152193	0.480485	0.790285
12:101834042-101913267	ENSMUSG00000021188	Trip11	protein_coding	1.7302	0.805007	0.465267	0.0010101
12:101918900-101958246	ENSMUSG00000021189	Atxn3	protein_coding	8.06112	5.58869	0.69329	0.00117188
12:101975973-102005993	ENSMUSG00000041781	Cpsf2	protein_coding	12.878	8.38461	0.651077	0.00536438
12:102283047-102390855	ENSMUSG00000044456	Rin3	protein_coding	0.288405	2.1278	7.37782	4.43908e-11
12:102394083-102439813	ENSMUSG00000021190	Lgmn	protein_coding	49.3507	118.543	2.40204	4.54352e-52
12:102469133-102497902	ENSMUSG00000021192	Golga5	protein_coding	16.0289	6.74061	0.420529	7.82643e-09
12:102554968-102565027	ENSMUSG00000021194	Chga	protein_coding	12.6543	9.64333	0.76206	0.666988
12:102568581-102704930	ENSMUSG00000057963	Itpk1	protein_coding	48.5018	45.9928	0.948268	0.078064
12:102741731-102758672	ENSMUSG00000041716	Gm20604	protein_coding	7.73147	9.30278	1.20323	2.06755e-05
12:102742229-102743661	ENSMUSG00000096458	Moap1	protein_coding	1.90374	0.1	0.0525282	#N/A
12:102743759-102747561	ENSMUSG00000046675	Tmem251	protein_coding	3.60575	3.92396	1.08825	0.157495
12:102753274-102757803	ENSMUSG00000091931	AK010878	protein_coding	7.14555	8.82584	1.23515	0.00523398
12:102757974-102777701	ENSMUSG00000041712	Ubr7	protein_coding	64.7844	25.7949	0.398165	1.10462e-23
12:102784655-102878406	ENSMUSG00000041702	Btbd7	protein_coding	1.96711	0.327519	0.166498	8.48782e-07
12:102899305-102900534	ENSMUSG00000043319	Cox8c	protein_coding	1.55054	2.15101	1.38726	0.469265
12:103196907-103242150	ENSMUSG00000041669	Prima1	protein_coding	0.148775	0.167651	1.12687	0.885108
12:103310974-103317065	ENSMUSG00000096753	Fam181a	protein_coding	0.1	0.11724	1.1724	0.509167
12:103388681-103406350	ENSMUSG00000021203	Otub2	protein_coding	3.09661	1.47436	0.47612	0.0450736
12:103406821-103407820	ENSMUSG00000055271	9330161L09Rik	protein_coding	0.163539	0.204845	1.25258	0.926791
12:103407975-103425867	ENSMUSG00000041645	Ddx24	protein_coding	46.0216	56.9582	1.23764	4.03862e-10
12:103434210-103440239	ENSMUSG00000064215	Ifi27	protein_coding	0.1	0.1	1	0.824454
12:103442166-103443680	ENSMUSG00000079017	Ifi27l2a	protein_coding	0.284797	0.1	0.351128	0.612056
12:103532282-103613831	ENSMUSG00000021209	Ppp4r4	protein_coding	0.355502	0.157674	0.443526	0.304444
12:10390779-10395562	ENSMUSG00000020621	Rdh14	protein_coding	4.32017	3.0411	0.703932	0.525452
12:104263121-104269372	ENSMUSG00000079014	Serpina3i	protein_coding	0.968791	0.114846	0.118545	0.139521
12:104338485-104394257	ENSMUSG00000079012	Serpina3m	protein_coding	1.30695	1.31778	1.00829	0.834358
12:104471208-104473330	ENSMUSG00000021095	Gsc	protein_coding	0.522329	0.276193	0.528772	0.461741
12:104687741-104751952	ENSMUSG00000041415	Dicer1	protein_coding	8.93065	6.34635	0.710625	0.0730515
12:104763113-104865076	ENSMUSG00000021097	Clmn	protein_coding	1.19427	1.04968	0.878934	0.552187
12:104929948-105009809	ENSMUSG00000054150	Syne3	protein_coding	0.185908	0.275082	1.47967	0.413333
12:105032688-105040910	ENSMUSG00000021102	Glrx5	protein_coding	27.2226	82.2669	3.02201	1.23557e-31
12:105146013-105155225	ENSMUSG00000060863	Tcl1b2	protein_coding	0.275807	0.663153	2.40441	0.324777
12:105216749-105222793	ENSMUSG00000041359	Tcl1	protein_coding	117.567	55.7034	0.4738	3.17848e-14
12:105453855-105493095	ENSMUSG00000094910	D430019H16Rik	protein_coding	0.453076	0.1	0.220713	0.00694718
12:105613538-105685241	ENSMUSG00000041341	Atg2b	protein_coding	3.32099	2.02405	0.609472	0.000635471
12:105685351-105703047	ENSMUSG00000044715	Gskip	protein_coding	2.98971	2.53435	0.847689	0.688115
12:105705981-105782447	ENSMUSG00000041323	Ak7	protein_coding	1.50377	2.15463	1.43282	0.023857
12:105784693-105838944	ENSMUSG00000021111	Papola	protein_coding	71.8659	66.6788	0.927823	6.62676e-15
12:106010262-106077410	ENSMUSG00000021115	Vrk1	protein_coding	21.8509	17.4197	0.797207	0.54466
12:107910402-108003602	ENSMUSG00000048251	Bcl11b	protein_coding	0.23242	0.147933	0.63649	0.947291
12:108106430-108179314	ENSMUSG00000056770	Setd3	protein_coding	42.1897	34.5183	0.818167	0.668982
12:108179737-108203359	ENSMUSG00000021258	Ccnk	protein_coding	25.5195	14.6255	0.573108	9.87879e-07
12:108206344-108275417	ENSMUSG00000084883	Ccdc85c	protein_coding	4.35926	0.307874	0.0706251	3.10365e-08
12:108334376-108362231	ENSMUSG00000021259	Cyp46a1	protein_coding	0.683277	0.404386	0.591833	0.476185
12:108370956-108539617	ENSMUSG00000058070	Eml1	protein_coding	1.38382	1.23551	0.892827	0.0149948
12:108554719-108688513	ENSMUSG00000021262	Evl	protein_coding	14.2549	10.6083	0.744186	0.0246494
12:108792972-108816632	ENSMUSG00000021264	Yy1	protein_coding	27.0283	21.6921	0.80257	0.681251
12:108825872-108835883	ENSMUSG00000021265	Slc25a29	protein_coding	0.432096	0.848553	1.96381	0.0995513
12:108851128-108856814	ENSMUSG00000048856	Slc25a47	protein_coding	0.56616	0.72892	1.28748	0.619128
12:108860029-108894174	ENSMUSG00000021266	Wars	protein_coding	35.6921	43.6715	1.22356	1.39679e-07
12:108894271-109028452	ENSMUSG00000040877	Wdr25	protein_coding	3.04786	3.58975	1.17779	0.246891
12:109032186-109068217	ENSMUSG00000040867	Begain	protein_coding	1.05297	0.910188	0.864404	0.108822
12:109452822-109463336	ENSMUSG00000040856	Dlk1	protein_coding	0.980031	2.76938	2.8258	0.000924782
12:110279067-110281097	ENSMUSG00000075707	Dio3	protein_coding	0.228507	0.751772	3.28994	0.0286227
12:110485738-110583061	ENSMUSG00000017843	Ppp2r5c	protein_coding	44.7192	35.8648	0.802	0.120955
12:110601451-110666945	ENSMUSG00000018707	Dync1h1	protein_coding	52.1409	47.5338	0.911642	0.0073725
12:110690604-110702728	ENSMUSG00000021270	Hsp90aa1	protein_coding	2503.07	891.981	0.356355	6.84395e-16
12:110737943-110804238	ENSMUSG00000037957	Wdr20	protein_coding	9.36253	4.2291	0.451705	0.000115282
12:110807797-110840939	ENSMUSG00000056458	Mok	protein_coding	14.9797	11.9419	0.797202	0.0160932
12:110850278-110869998	ENSMUSG00000021271	Zfp839	protein_coding	4.27454	2.52737	0.591261	0.0295449
12:110872609-110889145	ENSMUSG00000021276	Cinp	protein_coding	24.7876	27.0964	1.09314	0.000238833
12:110889263-110972394	ENSMUSG00000021275	Tecpr2	protein_coding	2.13132	1.43616	0.673836	0.19981
12:11090201-11150842	ENSMUSG00000043673	Kcns3	protein_coding	0.873447	0.355828	0.407383	0.10743
12:110975352-110979040	ENSMUSG00000037904	Ankrd9	protein_coding	5.12213	6.26052	1.22225	0.115335
12:111039350-111115901	ENSMUSG00000037896	Rcor1	protein_coding	3.51676	1.48646	0.422677	8.73675e-05
12:111166369-111267153	ENSMUSG00000021277	Traf3	protein_coding	2.36992	3.14487	1.327	0.728515
12:111271110-111276426	ENSMUSG00000021278	Amn	protein_coding	1.1769	11.7424	9.97744	1.14228e-31
12:111292971-111377718	ENSMUSG00000021279	Cdc42bpb	protein_coding	8.29947	6.2107	0.748325	2.33626e-17
12:111406808-111412077	ENSMUSG00000087075	A230065H16Rik	protein_coding	0.1	1.22304	12.2304	0.0131767
12:111417429-111431182	ENSMUSG00000021280	Exoc3l4	protein_coding	0.15047	0.32878	2.18502	0.63997
12:111442468-111455018	ENSMUSG00000021281	Tnfaip2	protein_coding	0.826793	0.723116	0.874603	0.295716
12:111484610-111485823	ENSMUSG00000010529	Gm266	protein_coding	0.273454	1.00255	3.66623	0.03959
12:111538100-111546753	ENSMUSG00000021282	Eif5	protein_coding	73.3503	54.1589	0.73836	0.49225
12:111574509-111656227	ENSMUSG00000007411	Mark3	protein_coding	21.4606	14.3448	0.668429	0.00094434
12:111669354-111672338	ENSMUSG00000001270	Ckb	protein_coding	161.813	175.171	1.08255	0.00137767
12:111678104-111683902	ENSMUSG00000060950	Trmt61a	protein_coding	8.46143	8.95134	1.0579	0.320866
12:111709487-111713257	ENSMUSG00000049792	Bag5	protein_coding	11.494	13.217	1.1499	0.00549459
12:111713260-111754980	ENSMUSG00000037787	Apopt1	protein_coding	38.0374	34.6592	0.911189	0.584737
12:111758848-111807844	ENSMUSG00000021288	Klc1	protein_coding	26.3292	27.0619	1.02783	0.564225
12:111803191-111813873	ENSMUSG00000021287	Xrcc3	protein_coding	6.23688	4.61759	0.740368	0.0313115
12:111814169-111828388	ENSMUSG00000021286	Zfyve21	protein_coding	15.0167	16.0281	1.06735	0.294162
12:111828457-111908055	ENSMUSG00000021285	Ppp1r13b	protein_coding	2.68731	1.2548	0.466933	0.0305485
12:111961375-111966977	ENSMUSG00000021290	2010107E04Rik	protein_coding	260.068	643.584	2.47467	9.55857e-33
12:111971558-112068854	ENSMUSG00000054003	Tdrd9	protein_coding	0.215523	0.1	0.463989	0.102894
12:112106682-112127573	ENSMUSG00000037686	Aspg	protein_coding	3.60717	1.93607	0.536729	0.00490754
12:112146207-112181747	ENSMUSG00000021294	Kif26a	protein_coding	1.42196	0.669165	0.470595	0.0198256
12:11240925-11265787	ENSMUSG00000051235	Gen1	protein_coding	3.68929	1.1259	0.305182	5.09123e-06
12:112500183-112511160	ENSMUSG00000054013	Tmem179	protein_coding	0.556443	1.2967	2.33034	0.00718853
12:112588783-112615556	ENSMUSG00000037679	Inf2	protein_coding	3.5962	3.21503	0.894008	0.64843
12:112620044-112641354	ENSMUSG00000011148	Adssl1	protein_coding	5.27688	2.30054	0.435966	0.00628718
12:112644827-112649152	ENSMUSG00000064326	Siva1	protein_coding	112.016	200.918	1.79365	9.43161e-20
12:112653820-112674884	ENSMUSG00000001729	Akt1	protein_coding	25.9839	28.8788	1.11141	0.0027153
12:11265885-11319785	ENSMUSG00000020608	Smc6	protein_coding	17.6117	9.01005	0.511596	4.57136e-07
12:112678827-112682747	ENSMUSG00000037638	Zbtb42	protein_coding	0.452114	0.877874	1.94171	0.0457456
12:112722173-112746591	ENSMUSG00000072825	Cep170b	protein_coding	7.61526	5.85278	0.768558	0.00111495
12:112760654-112768986	ENSMUSG00000052160	Pld4	protein_coding	0.379211	0.325564	0.858527	0.706856
12:112772193-112802657	ENSMUSG00000072812	Ahnak2	protein_coding	1.39958	0.625764	0.447108	0.142431
12:112808974-112816245	ENSMUSG00000037594	BC022687	protein_coding	1.71033	1.91141	1.11756	0.12911
12:112820236-112829389	ENSMUSG00000047832	Cdca4	protein_coding	22.248	18.857	0.84758	0.766774
12:112908589-112929495	ENSMUSG00000002799	Jag2	protein_coding	4.12423	1.54645	0.374967	2.19637e-05
12:112934732-112942118	ENSMUSG00000002804	Nudt14	protein_coding	31.6922	57.3318	1.80902	6.23345e-09
12:112959861-113000621	ENSMUSG00000011158	Brf1	protein_coding	4.57657	6.58969	1.43987	0.000772765
[truncated: 12,336 more rows]
