# Supplementary material for: KLF3 promotes the 8‐cell‐like transcriptional state in pluripotent stem cells
Source: Cell Prolif. 2020 Sep 29;53(11):e12914. doi: 10.1111/cpr.12914 (PMC7653263; doi:10.1111/cpr.12914)
Supplement: Supplementary file 4 — Table S3 [file CPR-53-e12914-s004.xlsx]

## Sheet: Sheet1
Supplementary Table 3: Sequences for real time qPCR primers
Primers	Sequence (5'→3')
Hsp90ab1 forward	GTCAGAGTATGTGTCTCGCAT
Hsp90ab1 reverse	CGCTCCACAAAGGCAGAGTT
Gapdh forward	CAAGGTCATCCATGACAACT
Gapdh reverse	GTCTTCTGGGTGGCAGTGAT
Klf3 forward	GCGACTATGATGGGTGCAAT
Klf3 forward	CCTTCCCAGGTGCATTTGTA
Myl1 forward	CCCACCAATGCAGAGGTCAA
Myl1 reverse	GCATCATGGGCAGAAACTGT
Ckm forward	CTCAACCACGAGAACCTCAA
Ckm reverse	GGCAGAGTGTAACCCTTGAT
GFP forward	GGACGACGGCAACTACAAGA
GFP reverse	AAGTCGATGCCCTTCAGCTC
Actb forward	CACAGCTTCTTTGCAGCTCCTT
Actb reverse	CGTCATCCATGGCGAACTG
Nanog forward	GCTCAGCACCAGTGGAGTATCC
Nanog reverse	TCCAGATGCGTTCACCAGATAG
Oct4 forward	CACCCTGGGCGTTCTCTTT
Oct4 reverse	ATGTTCTTAAGGCTGAGCTGCAA
Sox2 forward	GCAAGTACTGGCAAGACCGTT
Sox2 reverse	CGATATCAACCTGCATGGACAT
Rex1 forward	ATCGCTGTGGGCATTAGAGA
Rex1 reverse	CGATCCTGCTTTCTTCTGTGT
Esrrb forward	CCTGAGCGGACACACTGCTT
Esrrb reverse	CCCAACTGTCACTGGTCCAT
Gadd45g forward	GAGTCCGCCAAAGTCCTGAA
Gadd45g reverse	CGTGAAATGGATCTGCAGCG
Fgf3 forward	GGATCCATGAGCTGGGCTAC
Fgf3 reverse	TTCACCGACACGTACCAAGG
Pdzd3 forward	GACATTTTGGGGAGCTGTGC
Pdzd3 reverse	ATGGCTTCAATCCTCGGTGG
Krt8 forward	CCTGGCTTCAGCTACGGAAT
Krt8 reverse	AGCTTCCCATCTCGGGTTTC
Adam15 forward	CTAACCCCGTGCCCAAGAAA
Adam15 reverse	GTTTGGTAGGCCCCTGAGAC
TRE forward	GCTCGTTTAGTGAACCGTCA
TRE reverse	CTAGCAACTGGGAGTGGACA
