# Supplementary material for: KLF3 promotes the 8‐cell‐like transcriptional state in pluripotent stem cells
Source: Cell Prolif. 2020 Sep 29;53(11):e12914. doi: 10.1111/cpr.12914 (PMC7653263; doi:10.1111/cpr.12914)
Supplement: Supplementary file 5 — Supplementary Material [file CPR-53-e12914-s005.xlsx]

## Sheet: Fig.1b
				Average
	ESC	1.2434	0.756602	1
	Hepa1-6	3.48265	3.19703	3.33984
	CT26	4.50465	3.52141	4.01303
	C2C12	6.34215	5.83942	6.09079
	Brain	2.73744	2.14519	2.44132
	Heart	4.88995	3.69782	4.29389
	Liver	9.65125	11.1116	10.3814
	SM	1.46147	1.5314	1.49644

## Sheet: Fig.1c
	D0-1	D0-2	D0-3	D2-1	D2-2	D2-3	D4-1	D4-2	D4-3	D8-1	D8-2	D8-3	D12-1	D12-2	D12-3
Klf3	0.865788	0.89632	0.688766	1.17562	1.20032	1.23407	1.4158	1.52798	1.05821	0.928142	0.981063	0.974287	1.03475	0.95879	1.00646
Myl1	0.00943807	0.009244	0.007719	0.203633	0.16771	0.148038	0.591415	0.579244	0.451327	0.896913	0.948053	0.728519	0.98617	0.999936	1.01389
Ckm	0.00647486	0.004422	0.004362	0.287254	0.266166	0.198939	0.598159	0.480929	0.370771	1.04928	1.22213	0.93913	0.990524	0.976888	1.03259
	D0		D2		D4		D8		D12
	Average	SD	Average	SD	Average	SD	Average	SD	Average	SD
Klf3	0.816958	0.112062	1.20334	0.0293403	1.334	0.245337	0.961164	0.0287979	1	0.0383909
Myl1	0.00880035	0.000941495	0.173127	0.0281906	0.540662	0.0776054	0.857828	0.114867	1	0.0138626
Ckm	0.00508629	0.00120291	0.250786	0.0461225	0.482977	0.113723	1.07018	0.142652	1	0.0290339

## Sheet: Fig.2c
								Average	SD
				Renilla	1.00887	1.01065	0.980483	1	0.01693
				KLF3-Renilla	0.002454	0.002594	0.003557	0.002868	0.0006005
				KLF3-T2A-Renilla	0.0313	0.038991	0.043932	0.03807	0.006366
					P-Value
				KLF3-Renilla vs Renilla	< 0.0001
				KLF3-Renilla vs KLF3-T2A-Renilla	0.011

## Sheet: Fig.2d
										Average	SD
			Gapdh-Renilla	0.560033	0.884219	0.917191	1.24327	1.15581	1.23948	1	0.266323
			Klf3-Renilla	0.00018	0.000288	0.000328	0.000406	0.000445	0.000508	0.000359167	0.000118194
			Gapdh-T2A-Renilla	0.640814	0.807078	0.921631	1.13101	1.10124	1.39823	1	0.267721
			Klf3-T2A-Renilla	0.105423	0.150036	0.162276	0.175745	0.198678	0.205501	0.166276	0.0364993
				P-Value
			Gapdh-Renilla vs Klf3-Renilla	0.00025
			Gapdh-T2A-Renilla vs Klf3-T2A-Renilla	0.00033

## Sheet: Fig.2e
							Average	SD
		DMSO	0.972246	1.37908	0.854783	0.793891	1	0.263338
		MG132	4.96915	5.18909	2.6896	3.60226	4.11252	1.1801
		CQ	0.965661	1.0621	0.743316	0.803653	0.893682	0.146356
		MG132+CQ	3.52763	4.28769	4.01991	2.30397	3.5348	0.878854
		CHX	0.28795	0.405379	0.313146	0.261242	0.316929	0.0626592
		CHX+MG132	0.705771	0.477961	0.648356	0.531679	0.590942	0.104497
		CHX+CQ	0.219792	0.247009	0.413084	0.260941	0.285206	0.0869474
		CHX+MG132+CQ	0.588527	0.648842	0.44424	0.588169	0.567445	0.0869461
		KLF3-T2A-Renilla	10.2769	6.88685	7.67594	9.97227	8.70299	1.67745
			P-Value
		DMSO vs MG132	0.0301
		DMSO vs CQ	0.66
		DMSO vs MG132+CQ	0.0221
		DMSO vs CHX	0.0253
		DMSO vs CHX+MG132	0.2843
		DMSO vs CHX+CQ	0.0663
		DMSO vs CHX+MG132+CQ	0.0999
		DMSO vs KLF3-T2A-Renilla	0.0134

## Sheet: Fig.2f
			DMSO								Average	SD
		KLF3-Renilla	1.18923	1.02849	0.938532	0.843744	0.878941	0.974351	1.08707	1.05964	1	0.114183
		KLF3-T2A-Renilla	10.2261	11.4424	10.4818	10.6861					10.7091	0.52385
			Bortezomib								Average	SD
		KLF3-Renilla	2.32226	2.05276	2.03396	2.08912	1.76783	2.75846	2.02836	1.23249	2.03565	0.435005
		KLF3-T2A-Renilla	10.6721	11.8821	9.83127	11.8655					11.0628	0.997487
			Carfilzomib								Average	SD
		KLF3-Renilla	2.43659	2.02822	2.01399	1.99948	1.53253	2.02461	2.4075	1.36118	1.97551	0.374182
		KLF3-T2A-Renilla	9.62162	11.3852	12.3017	12.428					11.4341	1.2946
		KLF3-Renilla	P-Value
		DMSO vs Bortezomib	0.0038
		DMSO vs Carfilzomib	0.0064
		KLF3-T2A-Renilla	P-Value
		DMSO vs Bortezomib	0.6303
		DMSO vs Carfilzomib	0.1808

## Sheet: Fig.3c
					Average	SD
	KLF3-Renilla	0.917107	1.02163	1.06127	1	0.0744731	P-Value
	GFP-KLF3-Renilla	12.387	14.3384	14.3055	13.677	1.11725	< 0.0001
	KLF3-T2A-Renilla	14.0504	14.7981	14.6794	14.5093	0.401818	< 0.0001

## Sheet: Fig.3d
							Average	SD
		Full length	1.09534	1.00693	0.897729	undetermined	1	0.0989858	P-Value
		T1	0.80118	0.811996	0.660755	0.812331	0.771566	0.074055	0.9303
		T2	0.733787	0.798546	0.704869	0.816265	0.763366	0.0527027	0.914
		T5	0.642882	0.812977	0.90711	0.894623	0.814398	0.121726	0.9845
		T10	0.854728	0.87772	0.950183	0.975134	0.914441	0.0573736	0.9994
		T20	0.982554	1.09122	0.977384	1.11777	1.04223	0.0727395	0.9997
		T50	0.539992	0.611061	0.446432	0.498921	0.524101	0.0694768	0.2045
		T60	0.374002	0.370629	0.349918	0.418796	0.378336	0.0289987	0.0434
		T80	0.692103	1.06588	1.19617	1.10746	1.0154	0.222278	> 0.9999
		T100	0.811595	1.05912	0.927333	0.833816	0.907967	0.11256	0.9994
		T150	4.24649	4.73537	4.3879	4.31426	4.42101	0.217385	< 0.0001
		T180	4.76429	4.17476	3.99028	4.92673	4.46401	0.451802	< 0.0001
		T200	6.34383	5.67266	5.9426	6.3238	6.07072	0.323265	< 0.0001
		T257	7.30191	6.49263	7.27619	7.63995	7.17767	0.485843	< 0.0001
		T275	6.45095	5.75523	4.62598	5.24735	5.51987	0.77365	< 0.0001

## Sheet: Fig.3e
											Average	SD
		Wild type	1.04996	1.32342	0.829731	0.796892	0.878941	0.974351	1.08707	1.05964	1	0.170624	P-Value
		Mutant	2.58168	2.51102	2.3654	2.00717	1.92283	3.3111	2.08833	1.40625	2.27422	0.562744	< 0.0001

## Sheet: Fig.4a
		Ref 39	Ref 40	Ref 41	Ref 42	Median
	Zygote	0.0449886	0	#N/A	0.0118466	0.01185
	Early2cell	0.000826069	#N/A	#N/A	0.0960289	0.04843
	2cell	0.886631	24.9293	0.724461	0.23105	0.8055
	4cell	0.280629	0	0.67925	0.202884	0.2418
	8cell	0.640786	6.66112	0.476757	0.360361	0.5588
	16 to 32cell	0.609145	1.01876	0.347161	#N/A	0.6091
	Blastocyste	1	1	1	1	1

[truncated: 8 more sheets: Fig.4c, Fig.5c, Fig.6a, Fig.6d, SupFig.1a, SupFig.4a, SupFig.4b, SupFig.5c]
